# Supplementary material for: 3β-Hydroxy­friedelan-17β-carboxylic acid
Source: Acta Crystallogr Sect E Struct Rep Online. 2008 Apr 23;64(Pt 5):o890. doi: 10.1107/S1600536808010295 (PMC2961169; doi:10.1107/S1600536808010295)
Supplement: Supplementary file 1 [file e-64-0o890-sup1.cif]

##############################################################################
###                                                                        ###
###        Electronic paper (Acta Crystallographica Section E)             ###
###                                                                        ###
##############################################################################
#                                                                            #
# This CIF contains the data in a paper accepted for publication in Acta     #
# Crystallographica Section E. It conforms to the requirements of Notes      #
# for Authors for Section E, and has been peer reviewed under the auspices   #
# of the IUCr Commission on Journals.                                        #
#                                                                            #
# Full details of the Crystallographic Information File format               #
# are given in the paper "The Crystallographic Information File (CIF):       #
# a New Standard Archive File for Crystallography" by S. R. Hall, F. H.      #
# Allen and I. D. Brown [Acta Cryst. (1991), A47, 655-685].                  #
#                                                                            #
# The current version of the core CIF dictionary is obtainable from          #
# ftp://ftp.iucr.org/pub/cif_core.dic. The current version number is 2.4.    #
#                                                                            #
# Software is freely available for graphical display of the structure(s) in  #
# this CIF.  For information consult the CIF home page http://www.iucr.org/  #
# cif/home.html                                                              #
#                                                                            #
# This file may be used for bona fide research purposes within the           #
# scientific community so long as proper attribution is given to the journal # 
# article from which it was obtained.                                        #
#                                                                            #
##############################################################################
                                             
data_global
_audit_creation_method     SHELXL-97
_journal_date_recd_electronic     2008-03-02
_journal_date_accepted     2008-04-15
_journal_name_full     'Acta Crystallographica, Section E'
_journal_year     2008
_journal_volume     64
_journal_issue      5
_journal_page_first     o890
_journal_page_last     o890
_journal_paper_category     QO
_journal_coeditor_code     XU2405
_publ_contact_author_name     'Cui-Wu Lin'
_publ_contact_author_address
;
College of Chemistry and Chemical Engineering
Guangxi University
Nanning, 530004
P. R. China
;
_publ_contact_author_email     lincuiwu@gxu.edu.cn
_publ_contact_author_fax     '86 771 3233718'
_publ_contact_author_phone     '86 771 3233728'
_publ_section_title
;
3\b-Hydroxyfriedelan-17\b-carboxylic acid
;
loop_
    _publ_author_name
    _publ_author_address
    'Chen, Hai-Yan'
;
College of Chemistry and Chemical Engineering
Guangxi University
Nanning 530004
People's Republic of China
;
    'Lin, Cui-Wu'
;
College of Chemistry and Chemical Engineering
Guangxi University
Nanning 530004
People's Republic of China
;
    'Chen, Guang-Ying'
;
Department of Chemistry
Hainan Normal University
Haikou 571158
People's Republic of China
;
    'Ou, Guang-Chuan'
;
Department of Biology and Chemistry
Hunan University of Science and Engineering,
Yongzhou 425100,
People's Republic of China
;
data_I
_audit_creation_method     SHELXL-97
_chemical_name_systematic
;
3\b-Hydroxyfriedelan-17\b-carboxylic acid
;
_chemical_name_common     'Friedelan-3\b-ol-17\b-carboxylic Acid'
_chemical_formula_moiety     'C30 H50 O3'
_chemical_formula_sum     'C30 H50 O3'
_chemical_formula_iupac     'C30 H50 O3'
_chemical_formula_weight     458.70
_chemical_melting_point     ?
_symmetry_cell_setting     Orthorhombic
_symmetry_space_group_name_H-M     'P 21 21 2'
_symmetry_space_group_name_Hall     'P 2 2ab'
loop_
    _symmetry_equiv_pos_as_xyz
    'x, y, z'
    '-x, -y, z'
    '-x+1/2, y+1/2, -z'
    'x+1/2, -y+1/2, -z'
_cell_length_a     13.238(3)
_cell_length_b     24.141(5)
_cell_length_c     8.7349(17)
_cell_angle_alpha     90.00
_cell_angle_beta     90.00
_cell_angle_gamma     90.00
_cell_volume     2791.5(10)
_cell_formula_units_Z     4
_cell_measurement_reflns_used     999
_cell_measurement_theta_min     2.969
_cell_measurement_theta_max     26.807
_cell_measurement_temperature     153(2)
_exptl_crystal_description     'block'
_exptl_crystal_colour     'colourless'
_exptl_crystal_size_max     0.51
_exptl_crystal_size_mid     0.48
_exptl_crystal_size_min     0.46
_exptl_crystal_density_diffrn     1.092
_exptl_crystal_density_meas     ?
_exptl_crystal_density_method     'not measured'
_exptl_crystal_F_000     1016
_exptl_absorpt_coefficient_mu     0.068
_exptl_absorpt_correction_type     none
_exptl_absorpt_process_details     ?
_exptl_absorpt_correction_T_min     ?
_exptl_absorpt_correction_T_max     ?
_exptl_special_details
;
;
_diffrn_ambient_temperature     153(2)
_diffrn_radiation_type     MoK\a
_diffrn_radiation_wavelength     0.71073
_diffrn_radiation_source     'fine-focus sealed tube'
_diffrn_radiation_monochromator     graphite
_diffrn_measurement_device_type     'Bruker SMART CCD area-detector'
_diffrn_measurement_method     \w
_diffrn_detector_area_resol_mean     ?
_diffrn_reflns_number     18448
_diffrn_reflns_av_R_equivalents     0.0285
_diffrn_reflns_av_sigmaI/netI     0.0223
_diffrn_reflns_theta_min     2.28
_diffrn_reflns_theta_max     27.05
_diffrn_reflns_theta_full     27.05
_diffrn_measured_fraction_theta_max     0.997
_diffrn_measured_fraction_theta_full     0.997
_diffrn_reflns_limit_h_min     -16
_diffrn_reflns_limit_h_max     16
_diffrn_reflns_limit_k_min     -23
_diffrn_reflns_limit_k_max     30
_diffrn_reflns_limit_l_min     -9
_diffrn_reflns_limit_l_max     11
_diffrn_standards_number     0
_diffrn_standards_interval_count     0
_diffrn_standards_interval_time     0
_diffrn_standards_decay_%     ?
_refine_special_details
;
Refinement of <i>F</i>^2^ against ALL reflections. The weighted <i>R</i>-factor
<i>wR</i> and goodness of fit <i>S</i> are based on <i>F</i>^2^, conventional
<i>R</i>-factors <i>R</i> are based on <i>F</i>, with <i>F</i> set to zero for
negative <i>F</i>^2^. The threshold expression of <i>F</i>^2^ >
\s(<i>F</i>^2^) is used only for calculating <i>R</i>-factors(gt) <i>etc</i>.
and is not relevant to the choice of reflections for refinement. In absence of
significant anomalous dispersion effects, Friedel-pair reflections were merged
prior to refinement.<i>R</i>-factors based on <i>F</i>^2^ are statistically
about twice as large as those based on <i>F</i>, and <i>R</i>- factors based
on ALL data will be even larger.
;
_reflns_number_total     3466
_reflns_number_gt     3010
_reflns_threshold_expression     I>2\s(I)
_refine_ls_structure_factor_coef     Fsqd
_refine_ls_matrix_type     full
_refine_ls_R_factor_all     0.0509
_refine_ls_R_factor_gt     0.0418
_refine_ls_wR_factor_gt     0.1047
_refine_ls_wR_factor_ref     0.1124
_refine_ls_goodness_of_fit_ref     1.038
_refine_ls_restrained_S_all     1.038
_refine_ls_number_reflns     3457
_refine_ls_number_parameters     308
_refine_ls_number_restraints     0
_refine_ls_hydrogen_treatment     constr
_refine_ls_weighting_scheme     calc
_refine_ls_weighting_details
         'calc w=1/[\s^2^(Fo^2^)+(0.0609P)^2^+0.5096P] where P=(Fo^2^+2Fc^2^)/3'
_atom_sites_solution_hydrogens     geom
_atom_sites_solution_primary     direct
_atom_sites_solution_secondary     difmap
_refine_ls_shift/su_max     0.000
_refine_ls_shift/su_mean     0.000
_refine_diff_density_max     0.195
_refine_diff_density_min     -0.146
_refine_ls_extinction_method     'SHELXTL (Sheldrick, 2008)'
_refine_ls_extinction_coef     0.0119(15)
_refine_ls_extinction_expression
                                  'Fc^*^=kFc[1+0.001xFc^2^\l^3^/sin(2\q)]^-1/4^'
loop_
    _atom_type_symbol
    _atom_type_description
    _atom_type_scat_dispersion_real
    _atom_type_scat_dispersion_imag
    _atom_type_scat_source
    'C' 'C' 0.0033 0.0016
                         'International Tables Vol C Tables 4.2.6.8 and 6.1.1.4'
    'H' 'H' 0.0000 0.0000
                         'International Tables Vol C Tables 4.2.6.8 and 6.1.1.4'
    'O' 'O' 0.0106 0.0060
                         'International Tables Vol C Tables 4.2.6.8 and 6.1.1.4'
_computing_data_collection     'SMART (Bruker, 1998)'
_computing_cell_refinement     'SAINT (Bruker, 1998)'
_computing_data_reduction     'SAINT (Bruker, 1998)'
_computing_structure_solution     'SHELXTL (Sheldrick, 2008)'
_computing_structure_refinement     'SHELXTL (Sheldrick, 2008)'
_computing_molecular_graphics     'SHELXTL (Sheldrick, 2008)'
_computing_publication_material     'SHELXTL (Sheldrick, 2008)'
loop_
    _atom_site_type_symbol
    _atom_site_label
    _atom_site_fract_x
    _atom_site_fract_y
    _atom_site_fract_z
    _atom_site_U_iso_or_equiv
    _atom_site_adp_type
    _atom_site_calc_flag
    _atom_site_refinement_flags
    _atom_site_occupancy
    _atom_site_disorder_assembly
    _atom_site_disorder_group
    C C1 0.81598(18) 0.35284(10) -0.0686(3) 0.0481(6) Uani d . 1 . .
    H H1A 0.8073 0.3249 -0.1506 0.058 Uiso calc R 1 . .
    H H1B 0.8849 0.3483 -0.0266 0.058 Uiso calc R 1 . .
    C C2 0.8082(2) 0.41090(11) -0.1410(3) 0.0556(6) Uani d . 1 . .
    C C3 0.6970(2) 0.42285(12) -0.1844(3) 0.0613(7) Uani d . 1 . .
    H H3A 0.6717 0.4537 -0.1203 0.074 Uiso calc R 1 . .
    H H3B 0.6942 0.4350 -0.2926 0.074 Uiso calc R 1 . .
    C C4 0.6285(2) 0.37339(11) -0.1639(3) 0.0529(6) Uani d . 1 . .
    H H4A 0.6502 0.3438 -0.2351 0.063 Uiso calc R 1 . .
    H H4B 0.5588 0.3842 -0.1920 0.063 Uiso calc R 1 . .
    C C5 0.62811(16) 0.34982(9) 0.0025(2) 0.0373(4) Uani d . 1 . .
    C C6 0.56513(16) 0.29657(9) 0.0022(3) 0.0421(5) Uani d . 1 . .
    H H6A 0.5873 0.2735 -0.0853 0.051 Uiso calc R 1 . .
    H H6B 0.4937 0.3067 -0.0161 0.051 Uiso calc R 1 . .
    C C7 0.57009(16) 0.26112(9) 0.1476(3) 0.0427(5) Uani d . 1 . .
    H H7A 0.5629 0.2217 0.1180 0.051 Uiso calc R 1 . .
    H H7B 0.5117 0.2707 0.2132 0.051 Uiso calc R 1 . .
    C C8 0.66815(14) 0.26743(8) 0.2439(2) 0.0321(4) Uani d . 1 . .
    C C9 0.69014(13) 0.21204(8) 0.3279(2) 0.0319(4) Uani d . 1 . .
    H H9 0.6958 0.1841 0.2439 0.038 Uiso calc R 1 . .
    C C10 0.60437(15) 0.19038(9) 0.4292(3) 0.0425(5) Uani d . 1 . .
    H H10A 0.6020 0.2120 0.5254 0.051 Uiso calc R 1 . .
    H H10B 0.5391 0.1952 0.3756 0.051 Uiso calc R 1 . .
    C C11 0.62009(16) 0.12897(9) 0.4665(3) 0.0440(5) Uani d . 1 . .
    H H11A 0.6162 0.1073 0.3704 0.053 Uiso calc R 1 . .
    H H11B 0.5645 0.1164 0.5338 0.053 Uiso calc R 1 . .
    C C12 0.72162(15) 0.11659(9) 0.5455(2) 0.0367(5) Uani d . 1 . .
    C C13 0.74102(18) 0.05269(9) 0.5379(3) 0.0447(5) Uani d . 1 . .
    H H13 0.7356 0.0428 0.4270 0.054 Uiso calc R 1 . .
    C C14 0.84770(19) 0.03498(10) 0.5858(3) 0.0508(6) Uani d . 1 . .
    H H14 0.8565 -0.0048 0.5568 0.061 Uiso calc R 1 . .
    C C15 0.92836(19) 0.06796(11) 0.5046(4) 0.0587(7) Uani d . 1 . .
    H H15A 0.9301 0.0569 0.3954 0.070 Uiso calc R 1 . .
    H H15B 0.9949 0.0590 0.5499 0.070 Uiso calc R 1 . .
    C C16 0.91100(16) 0.13007(10) 0.5149(3) 0.0452(5) Uani d . 1 . .
    H H16A 0.9638 0.1497 0.4557 0.054 Uiso calc R 1 . .
    H H16B 0.9160 0.1421 0.6230 0.054 Uiso calc R 1 . .
    C C17 0.80690(15) 0.14506(9) 0.4519(2) 0.0346(4) Uani d . 1 . .
    H H17 0.8043 0.1265 0.3497 0.042 Uiso calc R 1 . .
    C C18 0.79289(14) 0.20805(8) 0.4146(2) 0.0321(4) Uani d . 1 . .
    C C19 0.87692(15) 0.22646(9) 0.3048(3) 0.0396(5) Uani d . 1 . .
    H H19A 0.9408 0.2297 0.3632 0.048 Uiso calc R 1 . .
    H H19B 0.8866 0.1973 0.2265 0.048 Uiso calc R 1 . .
    C C20 0.85661(15) 0.28143(9) 0.2237(3) 0.0382(5) Uani d . 1 . .
    H H20A 0.9133 0.2895 0.1533 0.046 Uiso calc R 1 . .
    H H20B 0.8540 0.3114 0.3009 0.046 Uiso calc R 1 . .
    C C21 0.75695(14) 0.28132(8) 0.1319(2) 0.0323(4) Uani d . 1 . .
    C C22 0.73960(15) 0.34027(8) 0.0593(2) 0.0357(4) Uani d . 1 . .
    H H22 0.7521 0.3679 0.1424 0.043 Uiso calc R 1 . .
    C C31 0.8474(3) 0.45484(13) -0.0312(4) 0.0836(10) Uani d . 1 . .
    H H31A 0.9188 0.4477 -0.0086 0.125 Uiso calc R 1 . .
    H H31B 0.8083 0.4536 0.0640 0.125 Uiso calc R 1 . .
    H H31C 0.8405 0.4915 -0.0782 0.125 Uiso calc R 1 . .
    C C32 0.8739(3) 0.41075(15) -0.2853(4) 0.0878(11) Uani d . 1 . .
    H H32A 0.8739 0.4478 -0.3311 0.132 Uiso calc R 1 . .
    H H32B 0.8466 0.3840 -0.3590 0.132 Uiso calc R 1 . .
    H H32C 0.9432 0.4003 -0.2583 0.132 Uiso calc R 1 . .
    C C33 0.57641(18) 0.39522(9) 0.0954(3) 0.0428(5) Uani d . 1 . .
    O O34 0.61970(15) 0.43196(7) 0.1613(2) 0.0584(5) Uani d . 1 . .
    O O35 0.47665(13) 0.39178(8) 0.0915(2) 0.0593(5) Uani d . 1 . .
    H H35 0.4516 0.4172 0.1452 0.089 Uiso calc R 1 . .
    C C36 0.65061(17) 0.31401(9) 0.3614(3) 0.0424(5) Uani d . 1 . .
    H H36A 0.6119 0.2995 0.4482 0.064 Uiso calc R 1 . .
    H H36B 0.6129 0.3442 0.3130 0.064 Uiso calc R 1 . .
    H H36C 0.7159 0.3279 0.3977 0.064 Uiso calc R 1 . .
    C C37 0.76840(19) 0.23692(9) 0.0047(3) 0.0436(5) Uani d . 1 . .
    H H37A 0.8360 0.2395 -0.0404 0.065 Uiso calc R 1 . .
    H H37B 0.7175 0.2432 -0.0748 0.065 Uiso calc R 1 . .
    H H37C 0.7590 0.2000 0.0490 0.065 Uiso calc R 1 . .
    C C38 0.80133(19) 0.24406(9) 0.5599(2) 0.0439(5) Uani d . 1 . .
    H H38A 0.8499 0.2273 0.6307 0.066 Uiso calc R 1 . .
    H H38B 0.7351 0.2465 0.6095 0.066 Uiso calc R 1 . .
    H H38C 0.8244 0.2813 0.5319 0.066 Uiso calc R 1 . .
    C C39 0.7150(2) 0.13555(10) 0.7141(3) 0.0489(6) Uani d . 1 . .
    H H39A 0.6849 0.1726 0.7188 0.073 Uiso calc R 1 . .
    H H39B 0.7829 0.1366 0.7585 0.073 Uiso calc R 1 . .
    H H39C 0.6730 0.1095 0.7719 0.073 Uiso calc R 1 . .
    C C40 0.6620(2) 0.01711(11) 0.6185(4) 0.0617(7) Uani d . 1 . .
    H H40A 0.6789 -0.0221 0.6050 0.093 Uiso calc R 1 . .
    H H40B 0.5954 0.0245 0.5743 0.093 Uiso calc R 1 . .
    H H40C 0.6612 0.0261 0.7279 0.093 Uiso calc R 1 . .
    O O41 0.86248(15) 0.03944(7) 0.7487(2) 0.0578(5) Uani d . 1 . .
    H H41 0.8633 0.0076 0.7876 0.087 Uiso calc R 1 . .
loop_
    _atom_site_aniso_label
    _atom_site_aniso_U_11
    _atom_site_aniso_U_22
    _atom_site_aniso_U_33
    _atom_site_aniso_U_12
    _atom_site_aniso_U_13
    _atom_site_aniso_U_23
    C1 0.0469(12) 0.0492(13) 0.0481(13) 0.0055(10) 0.0085(11) 0.0088(11)
    C2 0.0647(15) 0.0510(14) 0.0512(14) 0.0024(12) 0.0137(13) 0.0141(12)
    C3 0.0745(17) 0.0560(15) 0.0536(15) 0.0137(13) 0.0084(14) 0.0184(13)
    C4 0.0593(14) 0.0600(15) 0.0392(12) 0.0123(12) -0.0052(11) 0.0072(11)
    C5 0.0429(10) 0.0359(10) 0.0330(10) 0.0082(9) -0.0016(9) 0.0002(8)
    C6 0.0422(10) 0.0395(11) 0.0447(12) 0.0055(9) -0.0151(10) -0.0021(10)
    C7 0.0342(10) 0.0398(11) 0.0542(13) 0.0007(9) -0.0101(10) 0.0071(11)
    C8 0.0291(9) 0.0343(10) 0.0329(10) 0.0038(7) -0.0019(8) 0.0002(8)
    C9 0.0285(8) 0.0340(10) 0.0331(10) 0.0019(8) -0.0017(8) -0.0014(8)
    C10 0.0308(9) 0.0475(12) 0.0493(12) 0.0026(9) 0.0001(10) 0.0090(10)
    C11 0.0334(9) 0.0456(12) 0.0529(13) -0.0042(9) -0.0048(10) 0.0085(10)
    C12 0.0369(10) 0.0346(10) 0.0388(11) -0.0008(8) -0.0062(9) 0.0025(9)
    C13 0.0524(12) 0.0369(11) 0.0448(13) -0.0013(10) -0.0144(11) -0.0028(10)
    C14 0.0594(14) 0.0329(11) 0.0600(15) 0.0073(10) -0.0166(13) 0.0007(10)
    C15 0.0491(13) 0.0558(15) 0.0712(17) 0.0179(12) -0.0058(13) 0.0107(14)
    C16 0.0352(10) 0.0495(13) 0.0510(13) 0.0043(9) -0.0082(10) 0.0091(11)
    C17 0.0332(9) 0.0382(10) 0.0326(10) 0.0043(8) -0.0049(8) -0.0025(8)
    C18 0.0297(8) 0.0350(10) 0.0317(9) 0.0014(8) -0.0019(8) 0.0002(8)
    C19 0.0285(9) 0.0495(12) 0.0409(11) 0.0032(8) -0.0015(9) 0.0053(9)
    C20 0.0312(9) 0.0452(12) 0.0383(11) -0.0017(8) 0.0002(9) 0.0048(9)
    C21 0.0326(9) 0.0338(10) 0.0305(9) 0.0036(8) 0.0001(8) -0.0020(8)
    C22 0.0389(10) 0.0348(10) 0.0333(10) 0.0029(8) -0.0004(9) -0.0010(8)
    C31 0.101(3) 0.0595(18) 0.090(2) -0.0205(18) -0.002(2) 0.0065(18)
    C32 0.101(2) 0.083(2) 0.079(2) 0.018(2) 0.043(2) 0.0334(19)
    C33 0.0512(12) 0.0364(11) 0.0408(11) 0.0091(10) 0.0038(10) 0.0049(9)
    O34 0.0668(11) 0.0356(8) 0.0727(12) 0.0049(8) 0.0050(10) -0.0131(9)
    O35 0.0503(9) 0.0573(11) 0.0702(12) 0.0155(8) 0.0074(9) -0.0078(9)
    C36 0.0477(11) 0.0399(11) 0.0397(11) 0.0092(9) 0.0083(10) -0.0004(9)
    C37 0.0546(13) 0.0407(12) 0.0353(10) 0.0095(10) 0.0019(10) -0.0049(10)
    C38 0.0547(13) 0.0410(11) 0.0359(11) -0.0025(10) -0.0086(11) -0.0019(9)
    C39 0.0626(14) 0.0422(12) 0.0419(12) -0.0001(11) 0.0034(11) 0.0026(10)
    C40 0.0683(16) 0.0443(13) 0.0725(18) -0.0146(12) -0.0183(15) 0.0096(13)
    O41 0.0721(11) 0.0384(9) 0.0628(11) -0.0092(8) -0.0293(10) 0.0121(8)
_geom_special_details
;
All e.s.d.'s (except the e.s.d. in the dihedral angle between two l.s. planes)
are estimated using the full covariance matrix. The cell e.s.d.'s are taken
into account individually in the estimation of e.s.d.'s in distances, angles
and torsion angles; correlations between e.s.d.'s in cell parameters are only
used when they are defined by crystal symmetry. An approximate (isotropic)
treatment of cell e.s.d.'s is used for estimating e.s.d.'s involving l.s.
planes.
;
loop_
    _geom_bond_atom_site_label_1
    _geom_bond_atom_site_label_2
    _geom_bond_site_symmetry_2
    _geom_bond_distance
    _geom_bond_publ_flag
    C1 C22 . 1.537(3) ?
    C1 C2 . 1.541(3) ?
    C1 H1A . 0.9900 ?
    C1 H1B . 0.9900 ?
    C2 C31 . 1.522(4) ?
    C2 C32 . 1.531(4) ?
    C2 C3 . 1.547(4) ?
    C3 C4 . 1.510(4) ?
    C3 H3A . 0.9900 ?
    C3 H3B . 0.9900 ?
    C4 C5 . 1.561(3) ?
    C4 H4A . 0.9900 ?
    C4 H4B . 0.9900 ?
    C5 C33 . 1.526(3) ?
    C5 C6 . 1.532(3) ?
    C5 C22 . 1.574(3) ?
    C6 C7 . 1.533(3) ?
    C6 H6A . 0.9900 ?
    C6 H6B . 0.9900 ?
    C7 C8 . 1.555(3) ?
    C7 H7A . 0.9900 ?
    C7 H7B . 0.9900 ?
    C8 C36 . 1.540(3) ?
    C8 C9 . 1.553(3) ?
    C8 C21 . 1.566(3) ?
    C9 C10 . 1.531(3) ?
    C9 C18 . 1.560(3) ?
    C9 H9 . 1.0000 ?
    C10 C11 . 1.532(3) ?
    C10 H10A . 0.9900 ?
    C10 H10B . 0.9900 ?
    C11 C12 . 1.540(3) ?
    C11 H11A . 0.9900 ?
    C11 H11B . 0.9900 ?
    C12 C39 . 1.544(3) ?
    C12 C17 . 1.554(3) ?
    C12 C13 . 1.565(3) ?
    C13 C40 . 1.525(4) ?
    C13 C14 . 1.534(3) ?
    C13 H13 . 1.0000 ?
    C14 O41 . 1.440(3) ?
    C14 C15 . 1.509(4) ?
    C14 H14 . 1.0000 ?
    C15 C16 . 1.520(3) ?
    C15 H15A . 0.9900 ?
    C15 H15B . 0.9900 ?
    C16 C17 . 1.528(3) ?
    C16 H16A . 0.9900 ?
    C16 H16B . 0.9900 ?
    C17 C18 . 1.566(3) ?
    C17 H17 . 1.0000 ?
    C18 C19 . 1.535(3) ?
    C18 C38 . 1.542(3) ?
    C19 C20 . 1.528(3) ?
    C19 H19A . 0.9900 ?
    C19 H19B . 0.9900 ?
    C20 C21 . 1.544(3) ?
    C20 H20A . 0.9900 ?
    C20 H20B . 0.9900 ?
    C21 C37 . 1.551(3) ?
    C21 C22 . 1.575(3) ?
    C22 H22 . 1.0000 ?
    C31 H31A . 0.9800 ?
    C31 H31B . 0.9800 ?
    C31 H31C . 0.9800 ?
    C32 H32A . 0.9800 ?
    C32 H32B . 0.9800 ?
    C32 H32C . 0.9800 ?
    C33 O34 . 1.203(3) ?
    C33 O35 . 1.324(3) ?
    O35 H35 . 0.8400 ?
    C36 H36A . 0.9800 ?
    C36 H36B . 0.9800 ?
    C36 H36C . 0.9800 ?
    C37 H37A . 0.9800 ?
    C37 H37B . 0.9800 ?
    C37 H37C . 0.9800 ?
    C38 H38A . 0.9800 ?
    C38 H38B . 0.9800 ?
    C38 H38C . 0.9800 ?
    C39 H39A . 0.9800 ?
    C39 H39B . 0.9800 ?
    C39 H39C . 0.9800 ?
    C40 H40A . 0.9800 ?
    C40 H40B . 0.9800 ?
    C40 H40C . 0.9800 ?
    O41 H41 . 0.8400 ?
loop_
    _geom_angle_atom_site_label_1
    _geom_angle_atom_site_label_2
    _geom_angle_atom_site_label_3
    _geom_angle_site_symmetry_1
    _geom_angle_site_symmetry_3
    _geom_angle
    _geom_angle_publ_flag
    C22 C1 C2 . . 115.72(19) ?
    C22 C1 H1A . . 108.4 ?
    C2 C1 H1A . . 108.4 ?
    C22 C1 H1B . . 108.4 ?
    C2 C1 H1B . . 108.4 ?
    H1A C1 H1B . . 107.4 ?
    C31 C2 C32 . . 109.1(3) ?
    C31 C2 C1 . . 110.6(2) ?
    C32 C2 C1 . . 107.3(2) ?
    C31 C2 C3 . . 110.4(3) ?
    C32 C2 C3 . . 109.8(3) ?
    C1 C2 C3 . . 109.5(2) ?
    C4 C3 C2 . . 113.3(2) ?
    C4 C3 H3A . . 108.9 ?
    C2 C3 H3A . . 108.9 ?
    C4 C3 H3B . . 108.9 ?
    C2 C3 H3B . . 108.9 ?
    H3A C3 H3B . . 107.7 ?
    C3 C4 C5 . . 113.6(2) ?
    C3 C4 H4A . . 108.8 ?
    C5 C4 H4A . . 108.8 ?
    C3 C4 H4B . . 108.8 ?
    C5 C4 H4B . . 108.8 ?
    H4A C4 H4B . . 107.7 ?
    C33 C5 C6 . . 111.08(18) ?
    C33 C5 C4 . . 103.59(17) ?
    C6 C5 C4 . . 107.80(18) ?
    C33 C5 C22 . . 111.00(17) ?
    C6 C5 C22 . . 112.84(16) ?
    C4 C5 C22 . . 110.08(18) ?
    C5 C6 C7 . . 116.32(18) ?
    C5 C6 H6A . . 108.2 ?
    C7 C6 H6A . . 108.2 ?
    C5 C6 H6B . . 108.2 ?
    C7 C6 H6B . . 108.2 ?
    H6A C6 H6B . . 107.4 ?
    C6 C7 C8 . . 115.44(18) ?
    C6 C7 H7A . . 108.4 ?
    C8 C7 H7A . . 108.4 ?
    C6 C7 H7B . . 108.4 ?
    C8 C7 H7B . . 108.4 ?
    H7A C7 H7B . . 107.5 ?
    C36 C8 C9 . . 110.03(16) ?
    C36 C8 C7 . . 107.84(16) ?
    C9 C8 C7 . . 109.14(16) ?
    C36 C8 C21 . . 111.92(16) ?
    C9 C8 C21 . . 109.81(15) ?
    C7 C8 C21 . . 108.02(16) ?
    C10 C9 C8 . . 115.34(16) ?
    C10 C9 C18 . . 110.17(16) ?
    C8 C9 C18 . . 116.49(15) ?
    C10 C9 H9 . . 104.4 ?
    C8 C9 H9 . . 104.4 ?
    C18 C9 H9 . . 104.4 ?
    C11 C10 C9 . . 110.65(17) ?
    C11 C10 H10A . . 109.5 ?
    C9 C10 H10A . . 109.5 ?
    C11 C10 H10B . . 109.5 ?
    C9 C10 H10B . . 109.5 ?
    H10A C10 H10B . . 108.1 ?
    C10 C11 C12 . . 113.68(18) ?
    C10 C11 H11A . . 108.8 ?
    C12 C11 H11A . . 108.8 ?
    C10 C11 H11B . . 108.8 ?
    C12 C11 H11B . . 108.8 ?
    H11A C11 H11B . . 107.7 ?
    C11 C12 C39 . . 108.68(19) ?
    C11 C12 C17 . . 108.18(17) ?
    C39 C12 C17 . . 114.32(18) ?
    C11 C12 C13 . . 108.38(17) ?
    C39 C12 C13 . . 109.99(18) ?
    C17 C12 C13 . . 107.12(17) ?
    C40 C13 C14 . . 110.4(2) ?
    C40 C13 C12 . . 115.0(2) ?
    C14 C13 C12 . . 114.48(18) ?
    C40 C13 H13 . . 105.3 ?
    C14 C13 H13 . . 105.3 ?
    C12 C13 H13 . . 105.3 ?
    O41 C14 C15 . . 109.2(2) ?
    O41 C14 C13 . . 111.9(2) ?
    C15 C14 C13 . . 112.1(2) ?
    O41 C14 H14 . . 107.8 ?
    C15 C14 H14 . . 107.8 ?
    C13 C14 H14 . . 107.8 ?
    C14 C15 C16 . . 112.7(2) ?
    C14 C15 H15A . . 109.1 ?
    C16 C15 H15A . . 109.1 ?
    C14 C15 H15B . . 109.1 ?
    C16 C15 H15B . . 109.1 ?
    H15A C15 H15B . . 107.8 ?
    C15 C16 C17 . . 110.41(19) ?
    C15 C16 H16A . . 109.6 ?
    C17 C16 H16A . . 109.6 ?
    C15 C16 H16B . . 109.6 ?
    C17 C16 H16B . . 109.6 ?
    H16A C16 H16B . . 108.1 ?
    C16 C17 C12 . . 111.15(17) ?
    C16 C17 C18 . . 114.32(17) ?
    C12 C17 C18 . . 116.92(16) ?
    C16 C17 H17 . . 104.3 ?
    C12 C17 H17 . . 104.3 ?
    C18 C17 H17 . . 104.3 ?
    C19 C18 C38 . . 107.38(17) ?
    C19 C18 C9 . . 108.09(15) ?
    C38 C18 C9 . . 115.35(17) ?
    C19 C18 C17 . . 108.98(16) ?
    C38 C18 C17 . . 111.58(17) ?
    C9 C18 C17 . . 105.31(15) ?
    C20 C19 C18 . . 114.44(17) ?
    C20 C19 H19A . . 108.7 ?
    C18 C19 H19A . . 108.7 ?
    C20 C19 H19B . . 108.7 ?
    C18 C19 H19B . . 108.7 ?
    H19A C19 H19B . . 107.6 ?
    C19 C20 C21 . . 112.93(17) ?
    C19 C20 H20A . . 109.0 ?
    C21 C20 H20A . . 109.0 ?
    C19 C20 H20B . . 109.0 ?
    C21 C20 H20B . . 109.0 ?
    H20A C20 H20B . . 107.8 ?
    C20 C21 C37 . . 106.84(16) ?
    C20 C21 C8 . . 108.48(15) ?
    C37 C21 C8 . . 111.90(17) ?
    C20 C21 C22 . . 109.41(16) ?
    C37 C21 C22 . . 110.52(16) ?
    C8 C21 C22 . . 109.61(15) ?
    C1 C22 C5 . . 111.04(18) ?
    C1 C22 C21 . . 112.03(17) ?
    C5 C22 C21 . . 113.32(16) ?
    C1 C22 H22 . . 106.7 ?
    C5 C22 H22 . . 106.7 ?
    C21 C22 H22 . . 106.7 ?
    C2 C31 H31A . . 109.5 ?
    C2 C31 H31B . . 109.5 ?
    H31A C31 H31B . . 109.5 ?
    C2 C31 H31C . . 109.5 ?
    H31A C31 H31C . . 109.5 ?
    H31B C31 H31C . . 109.5 ?
    C2 C32 H32A . . 109.5 ?
    C2 C32 H32B . . 109.5 ?
    H32A C32 H32B . . 109.5 ?
    C2 C32 H32C . . 109.5 ?
    H32A C32 H32C . . 109.5 ?
    H32B C32 H32C . . 109.5 ?
    O34 C33 O35 . . 122.3(2) ?
    O34 C33 C5 . . 124.8(2) ?
    O35 C33 C5 . . 112.9(2) ?
    C33 O35 H35 . . 109.5 ?
    C8 C36 H36A . . 109.5 ?
    C8 C36 H36B . . 109.5 ?
    H36A C36 H36B . . 109.5 ?
    C8 C36 H36C . . 109.5 ?
    H36A C36 H36C . . 109.5 ?
    H36B C36 H36C . . 109.5 ?
    C21 C37 H37A . . 109.5 ?
    C21 C37 H37B . . 109.5 ?
    H37A C37 H37B . . 109.5 ?
    C21 C37 H37C . . 109.5 ?
    H37A C37 H37C . . 109.5 ?
    H37B C37 H37C . . 109.5 ?
    C18 C38 H38A . . 109.5 ?
    C18 C38 H38B . . 109.5 ?
    H38A C38 H38B . . 109.5 ?
    C18 C38 H38C . . 109.5 ?
    H38A C38 H38C . . 109.5 ?
    H38B C38 H38C . . 109.5 ?
    C12 C39 H39A . . 109.5 ?
    C12 C39 H39B . . 109.5 ?
    H39A C39 H39B . . 109.5 ?
    C12 C39 H39C . . 109.5 ?
    H39A C39 H39C . . 109.5 ?
    H39B C39 H39C . . 109.5 ?
    C13 C40 H40A . . 109.5 ?
    C13 C40 H40B . . 109.5 ?
    H40A C40 H40B . . 109.5 ?
    C13 C40 H40C . . 109.5 ?
    H40A C40 H40C . . 109.5 ?
    H40B C40 H40C . . 109.5 ?
    C14 O41 H41 . . 109.5 ?
loop_
    _geom_torsion_atom_site_label_1
    _geom_torsion_atom_site_label_2
    _geom_torsion_atom_site_label_3
    _geom_torsion_atom_site_label_4
    _geom_torsion_site_symmetry_1
    _geom_torsion_site_symmetry_2
    _geom_torsion_site_symmetry_3
    _geom_torsion_site_symmetry_4
    _geom_torsion
    _geom_torsion_publ_flag
    C22 C1 C2 C31 . . . . 72.8(3) ?
    C22 C1 C2 C32 . . . . -168.3(3) ?
    C22 C1 C2 C3 . . . . -49.1(3) ?
    C31 C2 C3 C4 . . . . -129.2(3) ?
    C32 C2 C3 C4 . . . . 110.5(3) ?
    C1 C2 C3 C4 . . . . -7.1(3) ?
    C2 C3 C4 C5 . . . . 57.6(3) ?
    C3 C4 C5 C33 . . . . 68.3(3) ?
    C3 C4 C5 C6 . . . . -174.0(2) ?
    C3 C4 C5 C22 . . . . -50.5(3) ?
    C33 C5 C6 C7 . . . . -77.6(2) ?
    C4 C5 C6 C7 . . . . 169.56(19) ?
    C22 C5 C6 C7 . . . . 47.8(3) ?
    C5 C6 C7 C8 . . . . -25.9(3) ?
    C6 C7 C8 C36 . . . . 90.4(2) ?
    C6 C7 C8 C9 . . . . -150.07(18) ?
    C6 C7 C8 C21 . . . . -30.7(2) ?
    C36 C8 C9 C10 . . . . 62.4(2) ?
    C7 C8 C9 C10 . . . . -55.8(2) ?
    C21 C8 C9 C10 . . . . -174.02(17) ?
    C36 C8 C9 C18 . . . . -69.1(2) ?
    C7 C8 C9 C18 . . . . 172.75(17) ?
    C21 C8 C9 C18 . . . . 54.5(2) ?
    C8 C9 C10 C11 . . . . 162.92(18) ?
    C18 C9 C10 C11 . . . . -62.7(2) ?
    C9 C10 C11 C12 . . . . 57.3(3) ?
    C10 C11 C12 C39 . . . . 75.3(2) ?
    C10 C11 C12 C17 . . . . -49.4(2) ?
    C10 C11 C12 C13 . . . . -165.2(2) ?
    C11 C12 C13 C40 . . . . -61.1(3) ?
    C39 C12 C13 C40 . . . . 57.6(3) ?
    C17 C12 C13 C40 . . . . -177.61(19) ?
    C11 C12 C13 C14 . . . . 169.5(2) ?
    C39 C12 C13 C14 . . . . -71.8(3) ?
    C17 C12 C13 C14 . . . . 52.9(3) ?
    C40 C13 C14 O41 . . . . -58.8(3) ?
    C12 C13 C14 O41 . . . . 72.9(3) ?
    C40 C13 C14 C15 . . . . 178.1(2) ?
    C12 C13 C14 C15 . . . . -50.2(3) ?
    O41 C14 C15 C16 . . . . -74.1(3) ?
    C13 C14 C15 C16 . . . . 50.5(3) ?
    C14 C15 C16 C17 . . . . -56.4(3) ?
    C15 C16 C17 C12 . . . . 61.2(3) ?
    C15 C16 C17 C18 . . . . -163.8(2) ?
    C11 C12 C17 C16 . . . . -174.64(19) ?
    C39 C12 C17 C16 . . . . 64.1(2) ?
    C13 C12 C17 C16 . . . . -58.0(2) ?
    C11 C12 C17 C18 . . . . 51.6(2) ?
    C39 C12 C17 C18 . . . . -69.6(2) ?
    C13 C12 C17 C18 . . . . 168.25(17) ?
    C10 C9 C18 C19 . . . . 176.21(18) ?
    C8 C9 C18 C19 . . . . -50.0(2) ?
    C10 C9 C18 C38 . . . . -63.6(2) ?
    C8 C9 C18 C38 . . . . 70.2(2) ?
    C10 C9 C18 C17 . . . . 59.8(2) ?
    C8 C9 C18 C17 . . . . -166.34(16) ?
    C16 C17 C18 C19 . . . . 55.0(2) ?
    C12 C17 C18 C19 . . . . -172.64(16) ?
    C16 C17 C18 C38 . . . . -63.4(2) ?
    C12 C17 C18 C38 . . . . 69.0(2) ?
    C16 C17 C18 C9 . . . . 170.78(17) ?
    C12 C17 C18 C9 . . . . -56.9(2) ?
    C38 C18 C19 C20 . . . . -75.4(2) ?
    C9 C18 C19 C20 . . . . 49.6(2) ?
    C17 C18 C19 C20 . . . . 163.59(17) ?
    C18 C19 C20 C21 . . . . -57.0(2) ?
    C19 C20 C21 C37 . . . . -63.1(2) ?
    C19 C20 C21 C8 . . . . 57.7(2) ?
    C19 C20 C21 C22 . . . . 177.21(17) ?
    C36 C8 C21 C20 . . . . 67.5(2) ?
    C9 C8 C21 C20 . . . . -55.0(2) ?
    C7 C8 C21 C20 . . . . -173.94(16) ?
    C36 C8 C21 C37 . . . . -174.90(17) ?
    C9 C8 C21 C37 . . . . 62.6(2) ?
    C7 C8 C21 C37 . . . . -56.3(2) ?
    C36 C8 C21 C22 . . . . -51.9(2) ?
    C9 C8 C21 C22 . . . . -174.43(16) ?
    C7 C8 C21 C22 . . . . 66.6(2) ?
    C2 C1 C22 C5 . . . . 55.1(3) ?
    C2 C1 C22 C21 . . . . -177.0(2) ?
    C33 C5 C22 C1 . . . . -118.2(2) ?
    C6 C5 C22 C1 . . . . 116.4(2) ?
    C4 C5 C22 C1 . . . . -4.1(2) ?
    C33 C5 C22 C21 . . . . 114.73(19) ?
    C6 C5 C22 C21 . . . . -10.7(2) ?
    C4 C5 C22 C21 . . . . -131.17(18) ?
    C20 C21 C22 C1 . . . . 69.3(2) ?
    C37 C21 C22 C1 . . . . -48.1(2) ?
    C8 C21 C22 C1 . . . . -171.89(18) ?
    C20 C21 C22 C5 . . . . -164.12(17) ?
    C37 C21 C22 C5 . . . . 78.5(2) ?
    C8 C21 C22 C5 . . . . -45.3(2) ?
    C6 C5 C33 O34 . . . . 151.5(2) ?
    C4 C5 C33 O34 . . . . -93.0(3) ?
    C22 C5 C33 O34 . . . . 25.1(3) ?
    C6 C5 C33 O35 . . . . -31.2(3) ?
    C4 C5 C33 O35 . . . . 84.3(2) ?
    C22 C5 C33 O35 . . . . -157.59(19) ?
loop_
    _geom_hbond_atom_site_label_D
    _geom_hbond_atom_site_label_H
    _geom_hbond_atom_site_label_A
    _geom_hbond_site_symmetry_A
    _geom_hbond_distance_DH
    _geom_hbond_distance_HA
    _geom_hbond_distance_DA
    _geom_hbond_angle_DHA
    O35 H35 O41 4_456 0.84 1.83 2.644(2) 162.7
    O41 H41 O34 3_646 0.84 1.89 2.721(2) 168.1
