# Supplementary material for: 3β-Hydroxy­friedelan-17β-carboxylic acid
Source: Acta Crystallogr Sect E Struct Rep Online. 2008 Apr 23;64(Pt 5):o890. doi: 10.1107/S1600536808010295 (PMC2961169; doi:10.1107/S1600536808010295)
Supplement: Supplementary file 2 [file e-64-0o890-Isup2.hkl]

# 
# h,k,l, Fc-squared, Fo-squared, sigma(Fo-squared) and status flag 
# 
data_I
_shelx_title ' pk2084 - P21212' 
_shelx_refln_list_code          4 
_shelx_F_calc_maximum      224.20 
_exptl_crystal_F_000       254.00 
_reflns_d_resolution_high  0.7813 
 
loop_ 
 _symmetry_equiv_pos_as_xyz 
 'x, y, z' 
 '-x, -y, z' 
 '-x+1/2, y+1/2, -z' 
 'x+1/2, -y+1/2, -z' 
 
_cell_length_a    13.2380 
_cell_length_b    24.1410 
_cell_length_c     8.7349 
_cell_angle_alpha  90.000 
_cell_angle_beta   90.000 
_cell_angle_gamma  90.000 
 
_shelx_F_squared_multiplier     1.000 
 
loop_ 
 _refln_index_h 
 _refln_index_k 
 _refln_index_l 
 _refln_F_squared_calc 
 _refln_F_squared_meas 
 _refln_F_squared_sigma 
 _refln_observed_status 
   2   0   0    41035.16    27664.38   1976.82 o 
   4   0   0    14482.33    12520.93    435.40 o 
   6   0   0        0.31       -0.84      1.05 o 
   8   0   0      143.82      146.93      3.20 o 
  10   0   0        0.24       -1.35      1.35 o 
  12   0   0       43.32       37.68      2.56 o 
  14   0   0       29.16       26.72      2.66 o 
  16   0   0      135.08      141.86      4.94 o 
   2   1   0     1166.67     1131.79     10.81 o 
   3   1   0     1027.08     1001.69      9.02 o 
   4   1   0     1885.53     1860.33     16.41 o 
   5   1   0     1754.08     1709.62     13.97 o 
   6   1   0      439.73      487.42      4.68 o 
   7   1   0      124.60      137.62      2.04 o 
   8   1   0      103.44       94.48      1.82 o 
   9   1   0        2.10       -0.71      0.80 o 
  10   1   0       80.32       76.65      1.94 o 
  11   1   0        4.98        0.95      1.16 o 
  12   1   0       70.73       62.22      2.02 o 
  13   1   0        9.78       11.41      1.49 o 
  14   1   0        2.45        1.93      1.75 o 
  15   1   0       65.30       73.23      2.61 o 
  16   1   0       65.29       84.18      3.73 o 
   1   2   0      416.54      377.80      8.05 o 
   2   2   0     2439.72     2447.02     21.25 o 
   3   2   0      589.56      619.55      5.79 o 
   4   2   0     1626.86     1655.56     14.73 o 
   5   2   0     3805.74     3842.36     44.37 o 
   6   2   0      954.08      918.67      8.02 o 
   7   2   0       45.94       45.34      1.46 o 
   8   2   0      235.37      232.53      2.99 o 
   9   2   0      160.16      144.96      2.43 o 
  10   2   0       80.45       74.97      2.14 o 
  11   2   0      453.29      443.95      5.19 o 
  12   2   0        7.60        8.70      1.38 o 
  13   2   0       10.69        4.77      1.44 o 
  14   2   0        1.18       -1.40      1.40 o 
  15   2   0       42.23       47.41      2.36 o 
  16   2   0       45.34       56.56      3.15 o 
   1   3   0     2192.61     2194.02     30.64 o 
   2   3   0      551.08      555.45      6.65 o 
   3   3   0      192.57      189.13      2.14 o 
   4   3   0     3204.93     3356.63     36.93 o 
   5   3   0        4.47        4.35      0.48 o 
   6   3   0      290.42      285.91      4.59 o 
   7   3   0       41.07       40.08      1.22 o 
   8   3   0     1500.70     1539.62     13.17 o 
   9   3   0       79.85       92.99      2.04 o 
  10   3   0     1789.28     1738.51     15.10 o 
  11   3   0        3.73        9.38      1.44 o 
  12   3   0      139.50      128.19      3.31 o 
  13   3   0       59.73       52.49      2.03 o 
  14   3   0       38.94       39.04      2.22 o 
  15   3   0        4.89        4.44      1.67 o 
  16   3   0        7.11        7.98      1.98 o 
   0   4   0      488.32      450.84      9.79 o 
   1   4   0        0.02        0.95      0.46 o 
   2   4   0     1657.65     1649.72     23.32 o 
   3   4   0       39.67       32.11      1.00 o 
   4   4   0      246.40      244.89      2.79 o 
   5   4   0      467.89      555.10      5.60 o 
   6   4   0      492.46      493.80      4.68 o 
   7   4   0       10.98       25.66      0.89 o 
   8   4   0       31.27       35.75      1.35 o 
   9   4   0     1779.93     1762.89     15.10 o 
  10   4   0      705.73      697.07      7.10 o 
  11   4   0     1876.75     1874.99     16.39 o 
  12   4   0      173.22      174.73      3.15 o 
  13   4   0        5.70        2.99      1.40 o 
  14   4   0       11.61       11.78      1.63 o 
  15   4   0       48.14       57.10      2.51 o 
  16   4   0        0.68       -0.54      2.58 o 
   1   5   0      810.45      798.85     25.62 o 
   2   5   0     6645.83     6810.11    146.14 o 
   3   5   0     1449.28     1501.70     21.56 o 
   4   5   0      575.34      599.52      6.54 o 
   5   5   0      144.69      171.57      2.34 o 
   6   5   0     2053.61     2175.78     17.78 o 
   7   5   0        8.81        7.94      0.99 o 
   8   5   0        0.14        0.29      0.62 o 
   9   5   0       32.67       28.83      1.42 o 
  10   5   0     1462.93     1404.49     12.55 o 
  11   5   0      336.61      331.65      4.37 o 
  12   5   0      507.90      490.62      5.80 o 
  13   5   0       14.30       12.06      1.59 o 
  14   5   0       10.01       10.63      1.69 o 
  15   5   0       19.35       23.61      2.01 o 
  16   5   0        1.41       -0.11      1.91 o 
   0   6   0     8961.40     8520.50    165.43 o 
   1   6   0      280.95      244.27      4.40 o 
   2   6   0      272.62      267.00      4.73 o 
   3   6   0       41.56       52.30      1.81 o 
   4   6   0      323.26      393.27     11.08 o 
   5   6   0      674.53      702.46      7.73 o 
   6   6   0      378.03      418.17      4.65 o 
   7   6   0      139.87      115.62      1.83 o 
   8   6   0       93.06       82.39      1.54 o 
   9   6   0        0.13        0.00      0.95 o 
  10   6   0        8.82        8.04      1.85 o 
  11   6   0       14.84       15.42      1.53 o 
  12   6   0        1.44       -0.57      1.32 o 
  13   6   0        7.28        6.23      1.50 o 
  14   6   0       36.50       38.20      3.94 o 
  15   6   0       54.65       63.20      2.83 o 
  16   6   0       11.36       10.02      2.28 o 
   1   7   0     1216.28     1243.05     19.94 o 
   2   7   0      128.80      110.88      2.71 o 
   3   7   0       65.07       67.40      3.84 o 
   4   7   0        0.69       -0.78      1.63 o 
   5   7   0      100.23      100.14      3.75 o 
   6   7   0      233.09      246.83      3.55 o 
   7   7   0      276.09      282.82      3.52 o 
   8   7   0       10.11        8.56      1.21 o 
   9   7   0       15.51       13.20      1.16 o 
  10   7   0      202.75      191.34      3.04 o 
  11   7   0        0.70       -1.21      1.21 o 
  12   7   0      151.14      153.18      2.98 o 
  13   7   0        4.69        3.52      1.63 o 
  14   7   0        7.88        6.69      1.84 o 
  15   7   0       20.19       21.37      3.75 o 
  16   7   0       13.18       17.28      2.52 o 
   0   8   0     1054.28      963.81     20.53 o 
   1   8   0     1235.64     1214.38     17.95 o 
   2   8   0      138.00      160.15      3.53 o 
   3   8   0     1231.95     1300.91     31.88 o 
   4   8   0      446.44      431.06      7.56 o 
   5   8   0      426.29      436.57      7.77 o 
   6   8   0        6.20        5.40      1.04 o 
   7   8   0        0.65        0.63      0.97 o 
   8   8   0       81.74       75.48      1.84 o 
   9   8   0        5.56        1.50      1.09 o 
  10   8   0       39.40       34.71      2.20 o 
  11   8   0      583.41      576.23      6.98 o 
  12   8   0       11.52        7.69      1.60 o 
  13   8   0        0.18       -0.99      2.70 o 
  14   8   0        0.90       -0.20      1.74 o 
  15   8   0       25.13       27.55      2.74 o 
  16   8   0        0.22       -0.52      4.94 o 
   1   9   0       69.34       51.53      3.03 o 
   2   9   0     1500.02     1457.59     30.38 o 
   3   9   0     2676.21     2823.90     40.02 o 
   4   9   0      263.29      252.47      6.86 o 
   5   9   0        1.10        1.37      1.92 o 
   6   9   0        0.19        6.13      2.33 o 
   7   9   0      185.99      169.86      3.00 o 
   8   9   0        1.17        3.33      1.53 o 
   9   9   0       43.33       38.41      2.39 o 
  10   9   0      186.04      161.93      3.52 o 
  11   9   0      125.01      129.85      3.32 o 
  12   9   0      143.81      130.79      3.51 o 
  13   9   0        1.28       -1.73      1.73 o 
  14   9   0        0.15        1.08      1.97 o 
  15   9   0        2.83        4.14      2.26 o 
  16   9   0        0.41        1.65      3.68 o 
   0  10   0     1578.44     1684.11     34.85 o 
   1  10   0     9160.39     9050.62    316.23 o 
   2  10   0     3238.09     3353.95     54.75 o 
   3  10   0      165.06      179.95      4.19 o 
   4  10   0       99.68      114.44      3.31 o 
   5  10   0      637.18      643.70     10.89 o 
   6  10   0       18.55       20.58      1.48 o 
   7  10   0       20.04       15.41      1.48 o 
   8  10   0      158.90      176.29      3.22 o 
   9  10   0        0.47        0.54      1.73 o 
  10  10   0       65.87       67.17      2.50 o 
  11  10   0      776.02      727.31      9.35 o 
  12  10   0        2.19        3.26      1.78 o 
  13  10   0       43.70       39.42      3.38 o 
  14  10   0        5.72        1.80      2.04 o 
  15  10   0        0.10       -2.10      2.10 o 
  16  10   0       30.97       27.74      5.82 o 
   1  11   0     1258.15     1423.29     42.35 o 
   2  11   0       39.34       59.45      2.64 o 
   3  11   0      973.07     1101.23     24.76 o 
   4  11   0       20.90       21.01      4.38 o 
   5  11   0      487.84      489.36      8.87 o 
   6  11   0      409.03      420.56      8.15 o 
   7  11   0       23.12       22.37      1.70 o 
   8  11   0      141.02      133.99      2.83 o 
   9  11   0        0.03       -0.72      1.47 o 
  10  11   0      442.79      422.16      6.25 o 
  11  11   0       36.14       30.70      2.20 o 
  12  11   0        7.21        7.56      1.85 o 
  13  11   0       42.94       42.20      2.88 o 
  14  11   0       40.53       39.76      2.78 o 
  15  11   0        2.20        0.87      2.77 o 
   0  12   0     4684.58     4959.97     98.09 o 
   1  12   0      353.37      384.84     12.71 o 
   2  12   0       32.09       42.59      2.45 o 
   3  12   0      197.78      205.92      7.05 o 
   4  12   0      429.02      462.61      8.52 o 
   5  12   0      643.44      692.37     11.85 o 
   6  12   0        9.71        5.90      3.73 o 
   7  12   0        0.48       -0.17      1.31 o 
   8  12   0      246.56      220.34      4.05 o 
   9  12   0      442.12      428.19      7.12 o 
  10  12   0       42.47       36.60      3.31 o 
  11  12   0        3.69        5.34      2.79 o 
  12  12   0       39.28       36.83      2.44 o 
  13  12   0       77.41       73.64      3.15 o 
  14  12   0       26.88       37.47      2.96 o 
  15  12   0        1.33       -0.42      3.43 o 
   1  13   0      102.05      116.30     11.39 o 
   2  13   0       30.33       31.43      3.97 o 
   3  13   0      455.29      470.02      8.84 o 
   4  13   0       62.48       59.82      4.59 o 
   5  13   0        6.58        6.75      1.67 o 
   6  13   0        3.08        2.37      1.58 o 
   7  13   0      409.64      412.66      6.70 o 
   8  13   0        2.01       -1.23      1.23 o 
   9  13   0      311.39      298.90      6.26 o 
  10  13   0      351.45      348.60      5.63 o 
  11  13   0        1.64        1.64      1.64 o 
  12  13   0       67.76       63.32      2.87 o 
  13  13   0       21.80       30.92      2.65 o 
  14  13   0      108.29      120.65      5.72 o 
  15  13   0        7.02        4.64      6.71 o 
   0  14   0      575.74      647.95     15.91 o 
   1  14   0     1930.66     2042.60     49.11 o 
   2  14   0      536.68      553.25     10.06 o 
   3  14   0      101.07      118.28      5.22 o 
   4  14   0       26.90       22.51      2.99 o 
   5  14   0      350.06      325.99      7.02 o 
   6  14   0      120.94      100.76      3.91 o 
   7  14   0      153.62      150.31      5.61 o 
   8  14   0       38.67       34.25      2.25 o 
   9  14   0       84.56       82.46      3.24 o 
  10  14   0      164.31      148.56      3.64 o 
  11  14   0        8.73        5.62      1.86 o 
  12  14   0       77.81       84.38      3.23 o 
  13  14   0       53.19       54.72      2.96 o 
  14  14   0       22.57       23.84      7.75 o 
  15  14   0        0.33        1.24      3.65 o 
   1  15   0       83.95       78.48      4.64 o 
   2  15   0      128.21      131.71      4.19 o 
   3  15   0       39.21       30.22      2.58 o 
   4  15   0       12.29        9.36      2.11 o 
   5  15   0      113.59      115.42      4.10 o 
   6  15   0        2.97       -2.12      4.38 o 
   7  15   0       60.92       48.54      3.33 o 
   8  15   0      138.87      115.02      3.00 o 
   9  15   0        6.29        7.97      1.99 o 
  10  15   0        8.64        5.67      1.77 o 
  11  15   0        6.38        3.03      1.93 o 
  12  15   0       37.95       41.96      3.14 o 
  13  15   0        7.16        9.32      3.44 o 
  14  15   0        0.87       -3.53      3.53 o 
   0  16   0       64.03       63.46      4.41 o 
   1  16   0       41.38       42.83      4.82 o 
   2  16   0      309.99      332.55      7.32 o 
   3  16   0       15.76       17.01      3.16 o 
   4  16   0        9.38        9.35      2.15 o 
   5  16   0        5.10        6.84      2.70 o 
   6  16   0      447.00      447.58      9.18 o 
   7  16   0      155.42      154.83      5.18 o 
   8  16   0        0.38       -1.45      1.45 o 
   9  16   0      444.21      471.06      8.03 o 
  10  16   0       86.97       90.89      3.12 o 
  11  16   0       70.95       73.90      2.99 o 
  12  16   0        7.80        4.44      3.29 o 
  13  16   0        6.19        6.19      3.21 o 
  14  16   0        9.26        8.53      3.83 o 
   1  17   0      279.44      250.40      6.25 o 
   2  17   0     1666.42     1630.98     25.36 o 
   3  17   0       55.79       51.06      3.21 o 
   4  17   0      186.90      187.42      5.48 o 
   5  17   0        0.84       -2.20      2.20 o 
   6  17   0      780.11      776.65     20.00 o 
   7  17   0        4.92        6.92      2.50 o 
   8  17   0      297.92      286.01      6.64 o 
   9  17   0       79.56       60.34      3.08 o 
  10  17   0      351.70      372.11      6.10 o 
  11  17   0       73.67       79.83      3.49 o 
  12  17   0        8.25        4.51      3.18 o 
  13  17   0        0.03       -2.70      3.34 o 
  14  17   0        7.76       12.58      4.61 o 
   0  18   0       21.49       16.82      3.42 o 
   1  18   0       59.17       65.92      3.46 o 
   2  18   0        9.98       19.71      3.62 o 
   3  18   0        2.45        2.34      2.10 o 
   4  18   0      400.37      373.74      8.42 o 
   5  18   0      349.46      338.48      8.09 o 
   6  18   0      110.23      111.47      4.70 o 
   7  18   0      208.20      176.13      5.69 o 
   8  18   0      251.26      229.88      5.41 o 
   9  18   0        1.81       -1.94      1.94 o 
  10  18   0      201.49      194.58      5.17 o 
  11  18   0       13.55       15.44      3.13 o 
  12  18   0       34.74       46.06      5.20 o 
  13  18   0        1.83        3.40      3.52 o 
   1  19   0       14.40       11.59      2.37 o 
   2  19   0      545.05      514.26     14.84 o 
   3  19   0      457.94      442.34      9.50 o 
   4  19   0     1362.93     1325.09     21.83 o 
   5  19   0       25.91       23.53      3.00 o 
   6  19   0       35.74       48.90      3.89 o 
   7  19   0        1.41        1.84      3.59 o 
   8  19   0       10.81        2.72      2.95 o 
   9  19   0       85.55       73.33      3.49 o 
  10  19   0        1.01        2.04      2.18 o 
  11  19   0        2.13        6.53      3.01 o 
  12  19   0       21.24       25.95      4.95 o 
  13  19   0       23.60       22.50      4.13 o 
   0  20   0        3.77        0.07      2.90 o 
   1  20   0       62.75       64.04      4.62 o 
   2  20   0        0.40       -3.22      3.22 o 
   3  20   0        9.50        3.69      2.50 o 
   4  20   0      175.58      177.23      5.91 o 
   5  20   0       11.13        9.53      2.76 o 
   6  20   0        0.01       -0.53      2.67 o 
   7  20   0      634.07      593.00     12.38 o 
   8  20   0       97.06       98.37     11.59 o 
   9  20   0      110.07       95.98      6.86 o 
  10  20   0       20.95       22.76      4.15 o 
  11  20   0        1.48        4.40      3.14 o 
  12  20   0        0.74        8.10      5.76 o 
   1  21   0       11.02       18.28      3.00 o 
   2  21   0      325.74      296.32      7.61 o 
   3  21   0       81.14       93.61      5.68 o 
   4  21   0       65.91       56.10      3.97 o 
   5  21   0       56.87       66.24      4.35 o 
   6  21   0      205.62      192.71      6.49 o 
   7  21   0        9.04       17.20      4.56 o 
   8  21   0        0.02        2.04      4.34 o 
   9  21   0       32.67       44.39      5.99 o 
  10  21   0        0.00       -2.65      2.65 o 
  11  21   0        2.17        1.88      3.17 o 
  12  21   0      106.10      116.37      5.63 o 
   0  22   0        0.28        5.76      3.82 o 
   1  22   0        0.49        3.35      2.58 o 
   2  22   0       51.02       71.30      4.28 o 
   3  22   0      443.37      414.52      9.52 o 
   4  22   0      174.32      198.29      6.50 o 
   5  22   0      140.04      145.87      5.76 o 
   6  22   0       88.12       76.43      4.59 o 
   7  22   0       14.87       11.93      3.92 o 
   8  22   0       76.20       81.90      4.89 o 
   9  22   0       25.54       27.74      5.30 o 
  10  22   0       10.19        9.02      5.10 o 
  11  22   0        9.45        5.40      5.27 o 
   1  23   0      368.76      325.73     11.38 o 
   2  23   0       10.75        8.97      3.08 o 
   3  23   0       61.52       65.31      4.22 o 
   4  23   0        4.11       -0.68      2.96 o 
   5  23   0       17.23       28.55      3.65 o 
   6  23   0       13.11       10.73      4.34 o 
   7  23   0       54.06       57.64     10.56 o 
   8  23   0       28.84       37.35      4.18 o 
   9  23   0        1.62       -4.31      4.31 o 
  10  23   0       12.78       11.29      5.36 o 
  11  23   0       10.67       21.85      5.99 o 
   0  24   0       11.65        3.36      4.21 o 
   1  24   0        0.67       24.78      3.52 o 
   2  24   0       74.59       82.39      4.75 o 
   3  24   0       29.45       22.55      3.68 o 
   4  24   0       29.41       37.50      9.08 o 
   5  24   0       10.63       14.85      7.24 o 
   6  24   0        2.60        2.39      3.23 o 
   7  24   0        8.89       12.45      3.64 o 
   8  24   0        5.49        6.35      3.59 o 
   9  24   0       50.77       55.62      6.81 o 
  10  24   0        2.71        3.82      5.36 o 
   1  25   0       70.79       68.05      4.79 o 
   2  25   0       52.63       67.94      4.52 o 
   3  25   0      148.04      127.76      7.84 o 
   4  25   0        0.38        0.04      3.24 o 
   5  25   0       27.21       28.20      5.23 o 
   6  25   0       36.96       45.27      4.52 o 
   7  25   0        5.82        4.37      3.07 o 
   8  25   0       20.86       18.66      4.49 o 
   9  25   0        7.19       10.04      5.40 o 
   0  26   0       57.38       55.85      6.78 o 
   1  26   0       59.63       73.13      5.86 o 
   2  26   0        5.36        7.19      3.51 o 
   3  26   0       40.29       65.24      5.33 o 
   4  26   0       69.28       74.02      6.78 o 
   5  26   0        8.25        5.79      3.47 o 
   6  26   0        9.81        8.34      3.67 o 
   7  26   0       52.97       64.95      4.24 o 
   8  26   0       41.05       45.36      6.99 o 
   9  26   0       17.53       25.67      6.29 o 
   1  27   0       36.15       46.11      5.02 o 
   2  27   0        5.77        8.45      4.01 o 
   3  27   0       66.60       83.76      7.24 o 
   4  27   0       15.73       27.41      5.53 o 
   5  27   0        2.95        1.79      3.78 o 
   6  27   0       22.86       26.65      3.58 o 
   7  27   0      192.08      228.09      6.44 o 
   8  27   0        0.82       -0.39      5.53 o 
   0  28   0       33.75       42.62      6.78 o 
   1  28   0       83.32      107.04      7.55 o 
   2  28   0        0.56       -4.71      4.71 o 
   3  28   0       84.73       92.72      8.03 o 
   4  28   0        2.61        3.13      3.81 o 
   5  28   0       17.30       11.48      3.54 o 
   6  28   0       44.33       48.04      5.94 o 
   7  28   0        2.50        6.15      6.85 o 
   1  29   0      173.97      179.82     10.14 o 
   2  29   0       45.32       67.40      7.96 o 
   3  29   0       40.65       51.07      5.07 o 
   4  29   0        6.05        6.06      3.51 o 
   5  29   0        0.00        1.38      3.24 o 
   0  30   0        0.15        1.15      6.32 o 
   1  30   0       72.45       91.19      6.11 o 
   2  30   0       90.65      111.78      5.29 o 
   3  30   0      131.05      166.54      6.52 o 
   4  30   0       25.75       34.20      4.11 o 
   0   0   1      829.26      776.59     11.33 o 
   1   0   1     8927.15     9035.79    221.14 o 
   2   0   1     1887.43     1835.62     14.79 o 
   3   0   1      302.74      314.85      2.71 o 
   4   0   1     1477.52     1425.36     10.78 o 
   5   0   1      543.58      518.61      4.31 o 
   6   0   1       17.34       14.90      0.72 o 
   7   0   1      376.34      369.87      4.57 o 
   8   0   1      145.95      158.65      2.40 o 
   9   0   1      223.68      224.08      3.06 o 
  10   0   1      596.79      538.98      5.98 o 
  11   0   1      206.63      197.19      3.20 o 
  12   0   1       74.44       75.74      2.18 o 
  13   0   1        2.29       -0.37      1.37 o 
  14   0   1        2.98        6.40      1.55 o 
  15   0   1        6.92        6.16      1.74 o 
  16   0   1       60.52       69.29      2.86 o 
   0   1   1     2908.32     2969.96     33.65 o 
   1   1   1     3651.48     3686.36     25.45 o 
   2   1   1     1172.17     1159.92      6.97 o 
   3   1   1     1548.37     1556.22      8.24 o 
   4   1   1     1416.76     1424.43      7.62 o 
   5   1   1      216.54      238.74      1.62 o 
   6   1   1       70.81       62.33      0.91 o 
   7   1   1      206.17      177.92      2.27 o 
   8   1   1      602.31      605.95      4.39 o 
   9   1   1      625.45      616.16      4.39 o 
  10   1   1      613.03      596.36      4.41 o 
  11   1   1      368.64      347.50      3.13 o 
  12   1   1       79.54       74.68      1.55 o 
  13   1   1        2.98        2.12      0.94 o 
  14   1   1      128.74      138.28      2.14 o 
  15   1   1       32.41       38.63      1.84 o 
  16   1   1      136.40      151.94      3.05 o 
   0   2   1     1034.25      958.80     19.31 o 
   1   2   1    50265.63    50716.20   1318.74 o 
   2   2   1      936.20      987.31      6.29 o 
   3   2   1     1462.73     1449.19      8.70 o 
   4   2   1     2060.99     2098.49     11.05 o 
   5   2   1     2115.02     2232.63     11.80 o 
   6   2   1     1833.42     1941.25     10.80 o 
   7   2   1     1993.10     2125.32     12.37 o 
   8   2   1      409.90      419.25      3.30 o 
   9   2   1     1118.64     1076.28      6.92 o 
  10   2   1      973.75      919.74      6.19 o 
  11   2   1      450.70      453.05      3.74 o 
  12   2   1      334.78      323.15      3.07 o 
  13   2   1       23.93       21.24      1.16 o 
  14   2   1       10.17       11.37      1.45 o 
  15   2   1       66.29       71.16      1.81 o 
  16   2   1       12.22       16.44      1.48 o 
   0   3   1     1268.29     1302.33     16.54 o 
   1   3   1    31278.79    31003.52    889.26 o 
   2   3   1      114.23      105.97      0.90 o 
   3   3   1      562.35      579.38      3.54 o 
   4   3   1     3577.13     3631.97     20.42 o 
   5   3   1     2328.12     2475.57     13.03 o 
   6   3   1     1841.87     1959.64     10.91 o 
   7   3   1      615.78      661.88      4.15 o 
   8   3   1       73.60       73.54      1.22 o 
   9   3   1      244.55      248.08      2.44 o 
  10   3   1      165.88      157.47      1.93 o 
  11   3   1      226.97      205.68      2.31 o 
  12   3   1       99.02      103.03      1.75 o 
  13   3   1       18.48       16.30      1.10 o 
  14   3   1       39.60       36.10      1.44 o 
  15   3   1        0.50        1.86      1.21 o 
  16   3   1       29.40       30.46      1.64 o 
   0   4   1      423.14      404.24      4.44 o 
   1   4   1      233.81      227.01      1.79 o 
   2   4   1       35.78       41.98      0.58 o 
   3   4   1      603.22      595.09      3.82 o 
   4   4   1      622.35      666.18      4.11 o 
   5   4   1      897.91      941.79      5.96 o 
   6   4   1     2157.15     2274.65     13.08 o 
   7   4   1      104.34      113.50      1.20 o 
   8   4   1      104.53      110.87      1.46 o 
   9   4   1      189.14      149.01      1.84 o 
  10   4   1        0.02       -0.73      0.73 o 
  11   4   1      261.36      253.69      2.59 o 
  12   4   1       31.13       34.91      1.29 o 
  13   4   1        2.88        3.38      0.99 o 
  14   4   1       18.99       20.11      1.28 o 
  15   4   1       43.04       47.64      1.85 o 
  16   4   1        8.29        7.46      1.58 o 
   0   5   1     2684.09     2699.34     31.10 o 
   1   5   1      332.20      332.64      2.56 o 
   2   5   1     2059.73     2082.32     12.98 o 
   3   5   1      671.85      710.34      4.74 o 
   4   5   1     1937.14     1998.17     12.54 o 
   5   5   1      465.67      505.29      3.48 o 
   6   5   1      717.08      731.62      4.86 o 
   7   5   1      406.93      393.01      2.86 o 
   8   5   1       53.46       42.89      1.14 o 
   9   5   1      250.17      250.63      2.46 o 
  10   5   1      555.29      542.12      4.32 o 
  11   5   1      313.67      301.08      2.89 o 
  12   5   1       89.91       89.47      1.76 o 
  13   5   1        1.63        0.20      1.02 o 
  14   5   1       58.01       61.05      1.76 o 
  15   5   1        7.90        8.90      1.55 o 
  16   5   1        6.55        4.88      1.66 o 
   0   6   1     1845.25     1782.31     28.98 o 
   1   6   1     1957.90     2051.66     15.38 o 
   2   6   1      371.88      363.25      3.19 o 
   3   6   1      147.48      163.75      1.63 o 
   4   6   1     1600.66     1716.08     10.88 o 
   5   6   1      166.81      221.19      1.86 o 
   6   6   1      408.33      467.89      3.38 o 
   7   6   1      176.03      149.37      1.57 o 
   8   6   1       71.41       72.00      1.25 o 
   9   6   1      114.63      112.45      1.69 o 
  10   6   1       48.02       51.32      1.45 o 
  11   6   1      114.58      113.89      1.87 o 
  12   6   1       24.41       22.43      1.22 o 
  13   6   1        6.76        5.80      1.19 o 
  14   6   1        0.36        1.23      1.19 o 
  15   6   1        1.40       -1.60      1.76 o 
  16   6   1       30.56       36.54      2.17 o 
   0   7   1      172.64      189.68      3.06 o 
   1   7   1       31.24       26.73      0.91 o 
   2   7   1     1916.00     1963.45     16.12 o 
   3   7   1      712.66      754.83      5.70 o 
   4   7   1      716.20      757.72      5.80 o 
   5   7   1      403.29      435.64      3.30 o 
   6   7   1      327.58      386.89      2.94 o 
   7   7   1      265.64      265.51      2.30 o 
   8   7   1      337.32      318.29      2.86 o 
   9   7   1       79.88       77.78      1.56 o 
  10   7   1      804.08      779.85      6.33 o 
  11   7   1      673.01      616.90      5.16 o 
  12   7   1      110.51       95.87      1.92 o 
  13   7   1        9.50        8.35      1.22 o 
  14   7   1        1.62        0.13      1.21 o 
  15   7   1        5.85        2.31      1.50 o 
  16   7   1        3.12        3.59      2.60 o 
   0   8   1        0.00       -0.42      0.92 o 
   1   8   1     1450.53     1541.34     12.92 o 
   2   8   1     1327.33     1356.51     11.48 o 
   3   8   1     1710.34     1736.68     14.48 o 
   4   8   1      525.98      575.34      4.62 o 
   5   8   1      810.41      865.83      6.25 o 
   6   8   1      966.50      983.63      6.72 o 
   7   8   1      318.43      319.11      2.65 o 
   8   8   1       33.74       38.44      1.06 o 
   9   8   1      741.49      721.42      5.84 o 
  10   8   1      136.45      130.23      2.11 o 
  11   8   1       92.06       98.54      1.98 o 
  12   8   1       61.33       59.91      1.67 o 
  13   8   1       89.37       84.12      1.96 o 
  14   8   1        9.72        5.77      1.42 o 
  15   8   1        2.98        4.06      1.79 o 
  16   8   1        1.75       -2.00      2.00 o 
   0   9   1        4.18        6.52      4.29 o 
   1   9   1     5079.41     5143.46     50.50 o 
   2   9   1      284.79      319.51      3.76 o 
   3   9   1      141.49      167.35      2.67 o 
   4   9   1      961.18      978.41      8.70 o 
   5   9   1      729.11      705.42      5.63 o 
   6   9   1      101.01      110.04      1.43 o 
   7   9   1      108.75      106.36      1.46 o 
   8   9   1      223.97      211.89      2.20 o 
   9   9   1      361.86      341.81      3.61 o 
  10   9   1       37.67       32.61      1.43 o 
  11   9   1       23.46       18.51      1.28 o 
  12   9   1      292.66      284.55      3.39 o 
  13   9   1       34.86       33.16      1.64 o 
  14   9   1        1.20        0.94      1.53 o 
  15   9   1       21.39       23.99      2.20 o 
  16   9   1       32.96       39.66      2.59 o 
   0  10   1       29.02       30.90      2.53 o 
   1  10   1     2149.15     2372.28     24.05 o 
   2  10   1     1935.27     1941.41     19.88 o 
   3  10   1      497.32      506.78      5.50 o 
   4  10   1     1007.43     1057.75      9.40 o 
   5  10   1      537.50      551.87      5.04 o 
   6  10   1      939.44      916.08      7.22 o 
   7  10   1       76.19       63.89      1.21 o 
   8  10   1      327.25      335.70      3.02 o 
   9  10   1       34.04       32.17      1.40 o 
  10  10   1      155.21      147.67      2.38 o 
  11  10   1       31.10       26.05      1.57 o 
  12  10   1       48.09       45.97      1.65 o 
  13  10   1       66.15       70.06      2.34 o 
  14  10   1        3.59       -0.05      1.73 o 
  15  10   1        6.56       13.21      2.07 o 
   0  11   1     1860.89     1965.26     35.34 o 
   1  11   1      685.10      725.09      8.67 o 
   2  11   1     1781.99     1875.75     19.47 o 
   3  11   1      732.10      752.94      8.02 o 
   4  11   1       11.74       15.29      1.63 o 
   5  11   1       54.13       56.70      1.52 o 
   6  11   1        1.30        0.94      0.68 o 
   7  11   1       33.40       31.00      1.07 o 
   8  11   1        1.70        0.35      0.77 o 
   9  11   1      254.37      225.55      4.08 o 
  10  11   1      211.63      193.98      2.73 o 
  11  11   1      239.78      235.72      3.40 o 
  12  11   1       48.74       52.34      1.89 o 
  13  11   1        3.90        1.17      1.62 o 
  14  11   1        3.86        6.95      1.81 o 
  15  11   1        4.21        2.37      1.96 o 
   0  12   1     1953.85     1952.49     28.64 o 
   1  12   1     1866.59     2076.87     21.48 o 
   2  12   1     1266.84     1352.26     14.57 o 
   3  12   1      140.60      151.71      2.56 o 
   4  12   1       90.09       88.76      2.00 o 
   5  12   1       12.29       13.85      1.11 o 
   6  12   1      200.37      203.51      2.66 o 
   7  12   1      106.39      105.46      1.69 o 
   8  12   1      106.94      115.48      1.83 o 
   9  12   1      149.15      148.68      2.53 o 
  10  12   1      198.40      170.36      2.82 o 
  11  12   1       70.60       68.85      2.07 o 
  12  12   1       65.49       62.45      2.31 o 
  13  12   1       21.46       19.48      1.93 o 
  14  12   1        3.69        1.83      1.76 o 
  15  12   1       25.82       28.46      2.34 o 
   0  13   1       84.45       83.59      4.74 o 
   1  13   1     1053.74     1196.24     15.65 o 
   2  13   1      234.71      276.06      6.81 o 
   3  13   1      212.36      200.23      3.47 o 
   4  13   1       84.55       77.98      2.25 o 
   5  13   1      277.60      285.79      3.60 o 
   6  13   1      180.68      171.25      2.48 o 
   7  13   1      350.48      353.31      3.65 o 
   8  13   1        1.65        0.42      0.84 o 
   9  13   1       13.21       12.48      1.38 o 
  10  13   1       14.01       12.55      1.37 o 
  11  13   1       86.13       83.03      2.41 o 
  12  13   1       58.92       65.30      2.43 o 
  13  13   1       51.29       59.01      2.54 o 
  14  13   1        7.53        7.21      1.92 o 
  15  13   1       20.54       23.67      3.19 o 
   0  14   1        3.95        8.10      1.74 o 
   1  14   1      850.65      892.53     11.72 o 
   2  14   1     1396.10     1378.14     19.70 o 
   3  14   1      416.32      396.89      5.64 o 
   4  14   1      177.60      185.85      3.12 o 
   5  14   1      202.34      206.66      3.04 o 
   6  14   1       91.27       93.35      1.93 o 
   7  14   1      374.73      366.40      3.81 o 
   8  14   1      319.84      284.15      3.10 o 
   9  14   1        2.11        2.13      1.13 o 
  10  14   1      115.39      104.75      2.40 o 
  11  14   1       95.63       90.37      2.88 o 
  12  14   1       13.44       13.64      1.80 o 
  13  14   1       53.82       60.09      2.57 o 
  14  14   1        8.63        6.05      1.97 o 
  15  14   1       15.75        9.55      2.86 o 
   0  15   1      711.83      755.55     12.91 o 
   1  15   1      168.47      186.38      6.38 o 
   2  15   1      216.48      213.39      4.38 o 
   3  15   1      388.30      379.93      5.58 o 
   4  15   1        3.96        2.70      1.25 o 
   5  15   1       54.71       42.80      1.84 o 
   6  15   1       97.53       92.49      1.99 o 
   7  15   1      346.14      327.97      3.91 o 
   8  15   1       75.52       73.28      1.68 o 
   9  15   1      132.84      126.35      2.45 o 
  10  15   1      334.13      324.66      5.03 o 
  11  15   1       26.95       26.00      2.13 o 
  12  15   1       69.17       72.50      2.81 o 
  13  15   1      100.47      109.80      3.09 o 
  14  15   1        0.64        1.17      1.96 o 
   0  16   1     1364.56     1400.59     21.89 o 
   1  16   1      295.23      253.25      4.30 o 
   2  16   1       93.59       91.34      3.31 o 
   3  16   1       56.74       57.37      3.27 o 
   4  16   1       60.77       64.79      2.15 o 
   5  16   1      191.65      181.22      3.69 o 
   6  16   1      349.84      327.05      4.28 o 
   7  16   1      198.86      188.71      2.91 o 
   8  16   1       58.50       54.31      1.73 o 
   9  16   1       53.94       46.34      1.97 o 
  10  16   1       96.59       98.52      3.01 o 
  11  16   1      104.19       98.89      3.01 o 
  12  16   1       39.86       47.16      2.63 o 
  13  16   1        2.36        0.10      2.15 o 
  14  16   1       11.42       11.74      2.90 o 
   0  17   1      538.60      556.61     13.87 o 
   1  17   1      212.85      215.19      4.04 o 
   2  17   1       91.27       97.44      2.78 o 
   3  17   1      468.81      438.20      5.70 o 
   4  17   1       33.55       38.05      1.93 o 
   5  17   1      470.52      440.95      5.77 o 
   6  17   1      258.82      243.98      3.73 o 
   7  17   1      100.37       95.15      2.21 o 
   8  17   1      268.95      250.35      3.46 o 
   9  17   1       77.99       70.55      2.49 o 
  10  17   1       59.29       57.76      2.53 o 
  11  17   1        9.10       10.07      1.96 o 
  12  17   1        6.56        2.52      1.95 o 
  13  17   1        0.36        0.63      2.47 o 
  14  17   1        3.66        0.63      2.97 o 
   0  18   1      310.95      326.80      9.67 o 
   1  18   1      300.58      278.53      4.75 o 
   2  18   1      442.16      408.79      6.16 o 
   3  18   1      500.74      500.91      6.39 o 
   4  18   1       75.54       78.20      2.59 o 
   5  18   1      139.22      137.74      2.89 o 
   6  18   1       91.03       89.32      2.17 o 
   7  18   1      101.00      106.18      2.53 o 
   8  18   1      146.01      138.68      3.89 o 
   9  18   1       18.01       16.77      1.87 o 
  10  18   1        3.42        3.68      1.74 o 
  11  18   1       55.22       59.78      2.81 o 
  12  18   1       24.36       28.70      2.40 o 
  13  18   1        2.65        4.72      2.25 o 
   0  19   1       37.34       50.86      7.80 o 
   1  19   1      593.70      574.33      7.84 o 
   2  19   1       65.85       75.05      5.11 o 
   3  19   1       56.20       66.14      2.50 o 
   4  19   1       76.69       76.90      3.03 o 
   5  19   1      195.19      189.06      3.91 o 
   6  19   1      157.39      142.91      3.06 o 
   7  19   1       29.26       29.54      1.80 o 
   8  19   1      152.08      142.68      2.99 o 
   9  19   1       99.92      107.51      3.01 o 
  10  19   1       12.63       14.24      2.36 o 
  11  19   1        2.87        4.53      1.95 o 
  12  19   1       19.58       18.50      2.11 o 
  13  19   1       16.52       24.86      3.99 o 
   0  20   1      240.53      250.71      6.68 o 
   1  20   1      187.79      203.86      6.68 o 
   2  20   1      206.37      181.73      3.62 o 
   3  20   1      259.19      253.82      4.36 o 
   4  20   1      230.00      221.84      3.75 o 
   5  20   1      153.33      161.04      3.24 o 
   6  20   1      109.61       98.43      2.95 o 
   7  20   1       87.00       85.25      3.16 o 
   8  20   1       14.51       13.30      2.73 o 
   9  20   1       33.60       38.46      2.69 o 
  10  20   1       31.93       30.88      2.74 o 
  11  20   1       67.38       79.40      3.15 o 
  12  20   1        3.51        1.75      2.10 o 
   0  21   1        5.31       16.11      5.82 o 
   1  21   1       48.72       62.77      2.78 o 
   2  21   1       49.77       44.17      2.27 o 
   3  21   1      209.43      232.66      3.85 o 
   4  21   1        4.70        8.81      1.62 o 
   5  21   1      154.98      163.17      3.63 o 
   6  21   1       24.90       20.73      2.09 o 
   7  21   1       22.27       18.36      2.20 o 
   8  21   1      143.12      126.28      3.74 o 
   9  21   1       38.25       47.14      5.56 o 
  10  21   1        3.16        4.49      2.26 o 
  11  21   1        9.79        3.25      3.32 o 
  12  21   1       12.21       19.47      5.28 o 
   0  22   1       40.70       42.40      3.06 o 
   1  22   1        3.06        4.41      1.58 o 
   2  22   1      571.99      516.35      6.88 o 
   3  22   1       91.58       98.48      2.74 o 
   4  22   1       96.68       88.20      2.93 o 
   5  22   1       16.06       16.59      1.97 o 
   6  22   1       72.76       73.65      2.81 o 
   7  22   1       17.62       20.74      2.20 o 
   8  22   1       91.74       93.24      3.65 o 
   9  22   1      124.60      130.52      5.73 o 
  10  22   1       26.06       27.35      3.06 o 
  11  22   1        6.07        6.31      3.72 o 
   0  23   1      111.42      119.42      4.26 o 
   1  23   1      210.56      202.22      3.73 o 
   2  23   1      116.25      117.69      3.69 o 
   3  23   1       67.46       70.74      2.83 o 
   4  23   1       44.67       41.44      2.72 o 
   5  23   1       91.17       80.78      3.00 o 
   6  23   1       11.12        7.30      2.04 o 
   7  23   1        1.09       -1.19      2.28 o 
   8  23   1       32.09       36.89      3.03 o 
   9  23   1       27.00       36.13      3.75 o 
  10  23   1       14.15        9.87      2.72 o 
  11  23   1       26.34       33.11      6.55 o 
   0  24   1       34.63       35.73      3.13 o 
   1  24   1        8.43       13.86      1.85 o 
   2  24   1        2.05        2.52      1.84 o 
   3  24   1       63.01       63.89      2.82 o 
   4  24   1       25.66       28.86      2.32 o 
   5  24   1        2.30        2.90      1.95 o 
   6  24   1        9.86       12.76      2.16 o 
   7  24   1        9.68       20.15      2.45 o 
   8  24   1        6.74        8.82      2.54 o 
   9  24   1       14.68       15.94      7.86 o 
  10  24   1       21.10       21.21      4.13 o 
   0  25   1        3.87        6.85      2.58 o 
   1  25   1       69.39       73.98      3.08 o 
   2  25   1       56.11       59.53      2.85 o 
   3  25   1       49.90       63.43      2.89 o 
   4  25   1       11.09       14.52      2.20 o 
   5  25   1       33.67       33.70      2.61 o 
   6  25   1       39.85       43.38      2.77 o 
   7  25   1       82.68       83.70      3.41 o 
   8  25   1       16.45       15.89      3.54 o 
   9  25   1        8.91       15.82      5.35 o 
   0  26   1       86.95       97.66      5.49 o 
   1  26   1       39.41       50.04      2.81 o 
   2  26   1       41.26       55.02      2.91 o 
   3  26   1       40.38       53.18      3.14 o 
   4  26   1        7.07        9.65      2.17 o 
   5  26   1       11.23        7.99      2.36 o 
   6  26   1       29.39       29.31      2.73 o 
   7  26   1       23.62       27.73      2.96 o 
   8  26   1        1.38        2.46      3.22 o 
   9  26   1        4.84        3.22      4.06 o 
   0  27   1       41.54       43.96      4.90 o 
   1  27   1       27.79       30.56      3.00 o 
   2  27   1       59.86       80.45      3.33 o 
   3  27   1       27.53       41.12      2.84 o 
   4  27   1       31.06       31.63      2.72 o 
   5  27   1        3.49        0.03      2.31 o 
   6  27   1       12.22       13.14      2.81 o 
   7  27   1        3.23        3.40      2.75 o 
   8  27   1       53.62       65.23      5.35 o 
   0  28   1        0.01        5.46      3.84 o 
   1  28   1       23.85       29.31      3.12 o 
   2  28   1       41.84       55.93      3.53 o 
   3  28   1       69.23       83.83      3.57 o 
   4  28   1       11.31       16.90      2.62 o 
   5  28   1       14.84       21.28      3.00 o 
   6  28   1        6.04       11.35      2.95 o 
   7  28   1       21.15       22.54      3.28 o 
   0  29   1       45.68       51.72      8.29 o 
   1  29   1        0.67       -0.03      2.99 o 
   2  29   1       24.73       30.88      3.28 o 
   3  29   1       39.91       52.58      3.73 o 
   4  29   1       45.88       62.14      4.50 o 
   5  29   1       12.35       12.07      3.01 o 
   0  30   1       11.99       16.47      5.46 o 
   1  30   1       22.35       20.84      4.06 o 
   2  30   1       17.02       20.86      3.38 o 
   3  30   1       13.91       13.88      3.83 o 
   0   0   2     8990.40     8971.15    566.68 o 
   1   0   2     1582.71     1565.92     13.94 o 
   2   0   2        0.07        0.40      0.53 o 
   3   0   2      535.58      526.43      5.15 o 
   4   0   2     3762.85     3970.13     34.68 o 
   5   0   2     1143.37     1264.45     12.50 o 
   6   0   2     3853.23     4007.79     29.59 o 
   7   0   2      986.80     1085.86      8.70 o 
   8   0   2      105.09      104.40      3.67 o 
   9   0   2        4.45        2.75      1.05 o 
  10   0   2       68.66       83.92      2.36 o 
  11   0   2        4.98       14.27      1.50 o 
  12   0   2       72.87       77.08      2.24 o 
  13   0   2        0.63       -0.15      1.31 o 
  14   0   2        4.00        1.57      1.53 o 
  15   0   2       12.10       10.05      1.82 o 
  16   0   2        0.45       -1.12      2.05 o 
   0   1   2      417.31      416.62      4.03 o 
   1   1   2      496.07      516.00      3.70 o 
   2   1   2     3847.41     3848.91     23.72 o 
   3   1   2     2187.34     2231.22     13.96 o 
   4   1   2     3857.35     4058.27     23.86 o 
   5   1   2     2368.06     2528.54     14.44 o 
   6   1   2     4528.11     4792.60     29.22 o 
   7   1   2     1513.85     1567.75      8.60 o 
   8   1   2      207.88      222.41      2.28 o 
   9   1   2      115.69       90.49      1.52 o 
  10   1   2      527.38      480.01      4.14 o 
  11   1   2      763.93      725.98      5.52 o 
  12   1   2      183.88      174.15      2.21 o 
  13   1   2       17.37       12.30      1.08 o 
  14   1   2       29.63       29.26      1.83 o 
  15   1   2       26.77       29.28      1.93 o 
  16   1   2       16.23       15.37      1.74 o 
   0   2   2       84.33       89.87      1.61 o 
   1   2   2     2445.62     2542.53     17.67 o 
   2   2   2      165.14      150.77      1.60 o 
   3   2   2     2075.01     2142.27     12.78 o 
   4   2   2      453.35      450.65      2.95 o 
   5   2   2      126.49      140.56      1.63 o 
   6   2   2      856.91      922.01      5.68 o 
   7   2   2      211.99      185.54      1.66 o 
   8   2   2      188.69      175.75      1.98 o 
   9   2   2       20.14       20.16      0.93 o 
  10   2   2      462.43      451.54      3.78 o 
  11   2   2       88.97       83.59      1.62 o 
  12   2   2      142.96      137.69      1.98 o 
  13   2   2        8.16        7.04      1.06 o 
  14   2   2        4.23        4.27      1.19 o 
  15   2   2       47.85       51.99      2.32 o 
  16   2   2       18.33       15.80      1.87 o 
   0   3   2     5030.42     5279.62     51.46 o 
   1   3   2     1495.69     1570.71     11.11 o 
   2   3   2      623.43      676.54      5.08 o 
   3   3   2     1273.82     1332.58      8.51 o 
   4   3   2     2100.93     2290.87     13.09 o 
   5   3   2      977.53      973.95      5.91 o 
   6   3   2      187.75      197.34      1.67 o 
   7   3   2      869.55      870.24      5.48 o 
   8   3   2       32.40       32.17      1.06 o 
   9   3   2        1.64        0.43      0.71 o 
  10   3   2       43.49       46.54      1.43 o 
  11   3   2       39.30       36.54      1.41 o 
  12   3   2       17.47       15.53      1.16 o 
  13   3   2       35.42       34.12      1.48 o 
  14   3   2       32.74       35.20      1.70 o 
  15   3   2       35.82       42.33      2.06 o 
  16   3   2       40.79       44.37      2.27 o 
   0   4   2     2655.35     2931.83     28.91 o 
   1   4   2      749.77      808.65      5.99 o 
   2   4   2     1827.33     1823.72     12.89 o 
   3   4   2        7.45        7.80      0.36 o 
   4   4   2     1842.89     1932.65     11.14 o 
   5   4   2     4513.19     4918.88     27.61 o 
   6   4   2      538.20      512.85      3.45 o 
   7   4   2      446.28      468.64      3.27 o 
   8   4   2       73.22       74.58      1.28 o 
   9   4   2       46.52       41.83      1.49 o 
  10   4   2       20.89       16.02      1.03 o 
  11   4   2       29.64       27.50      1.63 o 
  12   4   2       67.35       59.50      2.08 o 
  13   4   2        5.73        2.70      1.07 o 
  14   4   2       13.86       12.64      1.45 o 
  15   4   2       46.38       56.80      2.23 o 
  16   4   2       31.52       33.54      2.13 o 
   0   5   2        1.69        5.73      1.02 o 
   1   5   2     3011.94     3254.20     22.60 o 
   2   5   2     3121.33     3435.86     23.84 o 
   3   5   2     1406.84     1521.91      9.25 o 
   4   5   2     1025.34     1194.03      7.41 o 
   5   5   2     1226.43     1400.19      8.29 o 
   6   5   2      593.95      623.96      4.09 o 
   7   5   2      138.81      151.33      1.53 o 
   8   5   2       89.40       86.62      1.35 o 
   9   5   2       54.98       50.06      1.30 o 
  10   5   2      183.04      164.67      2.26 o 
  11   5   2      118.48       99.04      1.87 o 
  12   5   2       81.11       63.83      1.74 o 
  13   5   2        4.49        1.31      1.18 o 
  14   5   2       13.69       11.73      1.54 o 
  15   5   2       31.48       32.11      1.94 o 
  16   5   2       43.20       52.80      2.40 o 
   0   6   2     2117.41     2318.57     23.12 o 
   1   6   2     2006.84     2106.65     14.91 o 
   2   6   2       93.12      113.04      1.17 o 
   3   6   2     3230.60     3344.65     19.78 o 
   4   6   2     2076.06     2238.36     13.45 o 
   5   6   2     1670.28     1672.30      9.83 o 
   6   6   2      260.98      296.58      2.20 o 
   7   6   2       39.36       36.92      0.91 o 
   8   6   2      116.59      122.84      1.60 o 
   9   6   2       21.06       15.75      0.97 o 
  10   6   2       42.67       48.15      1.41 o 
  11   6   2      101.81       82.30      1.76 o 
  12   6   2       85.06       78.29      1.85 o 
  13   6   2       26.00       21.43      1.51 o 
  14   6   2       48.70       50.84      2.41 o 
  15   6   2       10.09        9.11      1.67 o 
  16   6   2       24.59       29.05      2.12 o 
   0   7   2     5759.99     6253.45     90.95 o 
   1   7   2      209.05      216.21      2.11 o 
   2   7   2      295.46      341.59      2.78 o 
   3   7   2      263.85      302.30      2.43 o 
   4   7   2      868.98      924.69      5.66 o 
   5   7   2       98.07       96.97      1.12 o 
   6   7   2       83.48       81.06      1.13 o 
   7   7   2       72.41       75.93      1.17 o 
   8   7   2       43.11       40.47      1.00 o 
   9   7   2      514.58      502.93      4.70 o 
  10   7   2       10.56        6.15      0.98 o 
  11   7   2       57.38       53.22      1.60 o 
  12   7   2        8.68        6.37      1.39 o 
  13   7   2       25.62       26.95      1.66 o 
  14   7   2       23.16       23.83      1.75 o 
  15   7   2       51.77       57.82      3.42 o 
  16   7   2       13.80       12.71      2.09 o 
   0   8   2      428.75      438.45      5.25 o 
   1   8   2     5586.82     6079.08     52.89 o 
   2   8   2      404.42      395.44      3.19 o 
   3   8   2       88.99       86.01      1.07 o 
   4   8   2      130.23      151.05      1.40 o 
   5   8   2      707.42      749.47      5.23 o 
   6   8   2      138.51      133.61      1.48 o 
   7   8   2       76.92       77.26      1.20 o 
   8   8   2       41.23       43.83      1.05 o 
   9   8   2      469.45      434.14      4.28 o 
  10   8   2      494.45      463.50      4.61 o 
  11   8   2       35.58       33.82      1.57 o 
  12   8   2      107.99       93.76      2.31 o 
  13   8   2       38.63       34.86      1.92 o 
  14   8   2       18.26       21.36      1.85 o 
  15   8   2       21.19       26.49      2.32 o 
  16   8   2        1.81        1.69      1.95 o 
   0   9   2     2585.08     2739.03     27.45 o 
   1   9   2     1870.54     1911.54     12.92 o 
   2   9   2      659.91      718.40      5.33 o 
   3   9   2      365.20      315.80      2.68 o 
   4   9   2      173.77      188.98      2.02 o 
   5   9   2       47.02       47.03      0.98 o 
   6   9   2      320.91      333.16      2.82 o 
   7   9   2      204.30      199.47      1.98 o 
   8   9   2       57.55       58.39      1.18 o 
   9   9   2       90.36       90.47      1.80 o 
  10   9   2      216.69      196.99      2.58 o 
  11   9   2        6.28        6.55      1.29 o 
  12   9   2       10.91        8.41      1.56 o 
  13   9   2        3.91        5.74      1.63 o 
  14   9   2       37.79       44.26      2.16 o 
  15   9   2       43.80       53.20      2.46 o 
   0  10   2     1144.53     1145.01     14.16 o 
   1  10   2       75.78       86.48      1.58 o 
   2  10   2     2053.86     2177.59     16.61 o 
   3  10   2      604.51      612.92      5.37 o 
   4  10   2        0.47        0.46      0.52 o 
   5  10   2      272.26      268.29      2.51 o 
   6  10   2       40.58       36.71      1.00 o 
   7  10   2       12.80        8.67      0.73 o 
   8  10   2       74.34       72.03      1.31 o 
   9  10   2       30.73       30.03      1.72 o 
  10  10   2      327.67      323.65      4.40 o 
  11  10   2       26.10       26.54      1.90 o 
  12  10   2        1.44       -0.38      1.38 o 
  13  10   2       22.74       23.74      2.13 o 
  14  10   2       20.72       24.40      2.99 o 
  15  10   2       18.86       21.41      2.25 o 
   0  11   2      183.91      221.53      4.02 o 
   1  11   2      446.63      464.36      4.26 o 
   2  11   2     2268.74     2328.36     17.78 o 
   3  11   2      257.33      267.74      2.89 o 
   4  11   2       28.48       27.22      1.15 o 
   5  11   2      111.96       85.70      1.62 o 
   6  11   2       85.27       93.92      1.44 o 
   7  11   2      495.87      479.44      4.14 o 
   8  11   2      118.82      116.26      1.81 o 
   9  11   2       45.97       49.87      1.80 o 
  10  11   2       64.13       65.17      2.37 o 
  11  11   2      194.48      189.20      3.77 o 
  12  11   2       30.40       29.01      2.71 o 
  13  11   2        6.87        3.86      1.84 o 
  14  11   2        7.28        8.21      1.93 o 
  15  11   2        3.39        0.18      2.04 o 
   0  12   2      247.38      313.94      6.07 o 
   1  12   2      536.34      575.92      5.15 o 
   2  12   2      289.50      256.76      7.12 o 
   3  12   2      206.45      230.68      2.70 o 
   4  12   2       61.01       61.06      1.41 o 
   5  12   2      359.67      334.57      3.57 o 
   6  12   2      133.06      114.04      1.78 o 
   7  12   2      119.43      114.72      1.87 o 
   8  12   2      251.79      238.96      2.89 o 
   9  12   2       97.47       81.16      2.48 o 
  10  12   2       24.57       26.42      1.95 o 
  11  12   2      171.01      170.14      3.87 o 
  12  12   2        9.93        5.11      1.80 o 
  13  12   2        5.56        1.80      2.69 o 
  14  12   2        9.85        6.91      1.93 o 
  15  12   2        2.09        0.69      2.01 o 
   0  13   2      285.64      245.22      4.44 o 
   1  13   2      170.43      148.79      2.00 o 
   2  13   2      234.15      226.96      3.24 o 
   3  13   2      388.63      384.58      3.91 o 
   4  13   2      230.63      236.27      2.85 o 
   5  13   2      124.16      112.10      1.93 o 
   6  13   2      104.31       92.31      1.68 o 
   7  13   2      138.80      118.35      2.11 o 
   8  13   2      485.74      440.18      4.71 o 
   9  13   2      452.55      388.36      5.43 o 
  10  13   2      313.49      286.75      4.66 o 
  11  13   2      209.23      199.84      3.97 o 
  12  13   2       65.68       65.27      2.72 o 
  13  13   2       42.29       44.69      3.08 o 
  14  13   2       18.07       17.48      2.18 o 
  15  13   2        2.73        1.80      2.11 o 
   0  14   2       27.20       13.75      1.80 o 
   1  14   2        0.89        0.44      1.01 o 
   2  14   2      216.74      204.09      2.58 o 
   3  14   2      872.06      820.31      7.19 o 
   4  14   2      262.17      283.71      3.29 o 
   5  14   2       73.49       67.25      1.67 o 
   6  14   2      456.89      430.98      4.94 o 
   7  14   2      819.20      752.81      7.50 o 
   8  14   2      101.44       98.30      2.16 o 
   9  14   2       37.07       42.86      2.54 o 
  10  14   2        6.14       11.80      1.80 o 
  11  14   2       79.77       75.95      2.74 o 
  12  14   2       38.51       40.46      2.49 o 
  13  14   2       37.37       38.78      2.83 o 
  14  14   2        2.00        3.46      2.01 o 
   0  15   2       12.93       15.39      2.36 o 
   1  15   2      136.94      140.99      2.45 o 
   2  15   2      221.69      223.71      2.78 o 
   3  15   2      267.99      268.16      3.21 o 
   4  15   2      271.17      251.88      3.13 o 
   5  15   2       33.43       37.27      2.47 o 
   6  15   2      442.68      414.67      4.87 o 
   7  15   2      254.64      242.45      3.54 o 
   8  15   2      100.86       94.84      2.17 o 
   9  15   2      854.95      809.42     11.94 o 
  10  15   2       65.42       63.52      2.55 o 
  11  15   2      136.08      132.09      3.37 o 
  12  15   2       90.54       88.63      3.09 o 
  13  15   2       61.34       65.32      3.04 o 
  14  15   2        8.03        3.30      2.07 o 
   0  16   2      467.73      499.02      8.62 o 
   1  16   2       94.28       97.48      2.16 o 
   2  16   2       32.97       39.39      2.17 o 
   3  16   2      379.03      353.33      4.39 o 
   4  16   2      163.57      175.09      2.62 o 
   5  16   2      258.11      246.75      3.96 o 
   6  16   2       70.50       62.42      1.94 o 
   7  16   2       41.15       40.02      1.81 o 
   8  16   2       40.50       39.73      1.83 o 
   9  16   2       19.46       19.50      1.92 o 
  10  16   2       69.51       69.59      2.65 o 
  11  16   2       73.19       81.27      2.91 o 
  12  16   2       43.58       48.63      2.70 o 
  13  16   2       20.39       30.58      2.68 o 
  14  16   2        1.35       -2.02      2.02 o 
   0  17   2       28.05       36.57      5.16 o 
   1  17   2      297.74      303.18      4.04 o 
   2  17   2      669.02      639.28      6.76 o 
   3  17   2      294.34      285.18      3.91 o 
   4  17   2      199.11      196.43      3.60 o 
   5  17   2       19.43       17.58      2.11 o 
   6  17   2        2.17        2.44      1.19 o 
   7  17   2      180.15      157.49      2.93 o 
   8  17   2       68.85       61.74      2.10 o 
   9  17   2       56.68       56.42      2.42 o 
  10  17   2       37.18       38.28      2.29 o 
  11  17   2      110.34      113.85      3.27 o 
  12  17   2       84.47       88.85      3.15 o 
  13  17   2        2.96       -2.15      2.15 o 
   0  18   2        8.75       10.39      3.79 o 
   1  18   2     1354.65     1282.28     11.96 o 
   2  18   2       71.74       68.63      4.68 o 
   3  18   2      290.66      284.95      4.04 o 
   4  18   2      525.25      501.80      6.50 o 
   5  18   2       75.63       74.51      2.82 o 
   6  18   2      111.67      111.60      2.85 o 
   7  18   2       40.79       42.90      2.59 o 
   8  18   2      115.16      106.34      2.56 o 
   9  18   2       33.51       31.75      2.20 o 
  10  18   2       30.20       38.39      2.38 o 
  11  18   2       41.50       48.98      2.66 o 
  12  18   2        4.17        1.73      2.07 o 
  13  18   2        0.81       -0.88      2.23 o 
   0  19   2      859.99      841.19     12.15 o 
   1  19   2      385.91      390.30      8.68 o 
   2  19   2      235.03      221.20      3.55 o 
   3  19   2       97.63       89.34      2.67 o 
   4  19   2      342.55      338.66      5.13 o 
   5  19   2       27.13       24.46      1.97 o 
   6  19   2      228.03      228.48      5.28 o 
   7  19   2       53.83       53.94      2.42 o 
   8  19   2       18.16       17.01      2.71 o 
   9  19   2       10.99       10.78      2.49 o 
  10  19   2       10.47        8.11      2.15 o 
  11  19   2        1.71        1.86      1.98 o 
  12  19   2        0.47       -0.33      2.14 o 
  13  19   2       39.99       48.84      5.04 o 
   0  20   2      920.57      956.54     13.57 o 
   1  20   2       62.61       65.34      2.21 o 
   2  20   2      171.15      167.83      3.52 o 
   3  20   2       13.71        6.54      1.75 o 
   4  20   2        9.88        6.88      1.65 o 
   5  20   2       51.56       52.35      2.43 o 
   6  20   2       91.58       83.13      2.76 o 
   7  20   2       16.23       16.07      2.17 o 
   8  20   2        2.57       -0.61      1.78 o 
   9  20   2       34.65       40.24      2.77 o 
  10  20   2        0.06       -2.11      2.11 o 
  11  20   2        5.51        3.70      2.34 o 
  12  20   2        7.04        8.26      3.88 o 
   0  21   2      110.98      139.17      4.77 o 
   1  21   2       63.59       54.39      2.49 o 
   2  21   2      186.46      182.22      3.73 o 
   3  21   2       30.54       29.41      2.08 o 
   4  21   2       28.77       25.98      2.07 o 
   5  21   2       39.57       38.58      2.32 o 
   6  21   2       58.94       60.00      2.61 o 
   7  21   2       46.54       48.77      2.55 o 
   8  21   2       21.02       24.39      3.38 o 
   9  21   2      113.80      118.33      4.62 o 
  10  21   2       37.64       41.86      2.96 o 
  11  21   2       12.36       11.41      2.59 o 
  12  21   2       28.43       30.27      3.55 o 
   0  22   2      412.27      387.15      9.29 o 
   1  22   2       92.24       82.98      2.73 o 
   2  22   2       35.49       38.75      2.33 o 
   3  22   2      144.94      117.88      3.17 o 
   4  22   2       48.89       48.43      3.13 o 
   5  22   2       71.66       71.24      2.80 o 
   6  22   2       10.65       11.42      1.96 o 
   7  22   2       32.62       35.49      2.50 o 
   8  22   2       99.44       98.47      3.60 o 
   9  22   2       11.39       14.96      3.18 o 
  10  22   2        9.44       10.73      2.62 o 
  11  22   2       26.93       39.80      5.03 o 
   0  23   2       63.66       62.12     13.74 o 
   1  23   2       30.94       31.01      2.51 o 
   2  23   2      139.32      141.21      3.52 o 
   3  23   2       15.64       19.87      2.04 o 
   4  23   2       26.63       23.94      2.21 o 
   5  23   2       31.51       37.29      2.52 o 
   6  23   2       42.52       49.06      2.67 o 
   7  23   2        8.71        8.86      2.13 o 
   8  23   2        1.40       -2.93      2.93 o 
   9  23   2       18.62       10.87      3.18 o 
  10  23   2        6.56        6.18      2.81 o 
   0  24   2        2.52        5.70      3.10 o 
   1  24   2      118.00      104.84      3.58 o 
   2  24   2       96.03      106.20      3.69 o 
   3  24   2       59.72       56.98      2.78 o 
   4  24   2        0.64       -0.21      1.85 o 
   5  24   2        2.41        2.72      2.00 o 
   6  24   2       16.38       16.95      2.27 o 
   7  24   2       53.76       60.34      3.05 o 
   8  24   2        0.23       -0.60      2.41 o 
   9  24   2       22.17       31.63      4.85 o 
  10  24   2        4.35        5.91      2.73 o 
   0  25   2       40.14       45.69      4.39 o 
   1  25   2       26.51       33.31      2.86 o 
   2  25   2       12.64       11.42      2.81 o 
   3  25   2       56.07       69.26      3.47 o 
   4  25   2        0.72        2.31      2.06 o 
   5  25   2        9.30        5.09      2.15 o 
   6  25   2        6.67        4.90      3.65 o 
   7  25   2       12.29        7.83      2.35 o 
   8  25   2       48.89       57.24      3.51 o 
   9  25   2       12.78       14.27      3.55 o 
   0  26   2        0.02        2.33      3.24 o 
   1  26   2       17.04       21.40      2.71 o 
   2  26   2       17.09       21.80      4.53 o 
   3  26   2       26.08       24.19      3.40 o 
   4  26   2       31.75       42.16      3.63 o 
   5  26   2        0.68       -1.86      2.11 o 
   6  26   2       23.30       21.33      2.55 o 
   7  26   2       18.18       21.54      2.63 o 
   8  26   2        5.02        9.44      3.40 o 
   0  27   2        8.43        1.30      3.62 o 
   1  27   2       10.93       13.43      2.91 o 
   2  27   2       29.46       34.45      3.17 o 
   3  27   2       84.69       96.81      4.56 o 
   4  27   2        8.19        8.84      2.72 o 
   5  27   2       25.39       27.10      4.15 o 
   6  27   2       14.62       12.34      3.61 o 
   7  27   2       73.97       96.24      5.35 o 
   0  28   2        8.27       13.47      3.83 o 
   1  28   2       12.62       12.28      2.79 o 
   2  28   2       60.43       72.53      4.34 o 
   3  28   2       52.20       62.65      5.09 o 
   4  28   2        3.44        4.45      2.80 o 
   5  28   2       56.90       73.13      4.34 o 
   6  28   2       56.20       70.23      4.14 o 
   0  29   2       58.17       64.37      5.53 o 
   1  29   2       28.24       31.97      3.38 o 
   2  29   2        3.61        3.67      2.87 o 
   3  29   2        8.12        8.91      3.07 o 
   4  29   2        2.52        2.12      2.95 o 
   5  29   2       35.38       44.22      4.90 o 
   0  30   2       11.30       11.87      4.37 o 
   1  30   2        3.95        1.56      3.06 o 
   2  30   2       44.15       52.75      3.95 o 
   0   0   3     1710.77     1780.77     25.33 o 
   1   0   3     4010.02     4158.67     36.30 o 
   2   0   3      192.90      159.55      2.62 o 
   3   0   3       27.22       36.22      1.64 o 
   4   0   3       52.82       73.56      1.52 o 
   5   0   3      266.27      297.20      3.53 o 
   6   0   3     1124.18     1149.01     10.90 o 
   7   0   3       82.53       87.51      2.98 o 
   8   0   3       20.02       16.40      1.55 o 
   9   0   3        0.16       -1.31      1.31 o 
  10   0   3      167.40      155.49      3.86 o 
  11   0   3       10.60       12.23      2.05 o 
  12   0   3       21.92       13.01      2.11 o 
  13   0   3        2.96       -0.36      1.74 o 
  14   0   3        0.45       -0.44      2.72 o 
  15   0   3        1.21       -1.50      2.38 o 
  16   0   3        0.02        5.38      2.89 o 
   0   1   3      604.32      601.72      6.63 o 
   1   1   3     2412.96     2522.71     16.66 o 
   2   1   3      338.69      333.15      2.56 o 
   3   1   3      679.12      732.91      6.19 o 
   4   1   3      962.14     1048.65      6.98 o 
   5   1   3     1039.02     1128.06      7.52 o 
   6   1   3      879.43      934.58      6.42 o 
   7   1   3      829.62      865.29      6.05 o 
   8   1   3       56.57       48.51      1.07 o 
   9   1   3       58.00       57.05      1.59 o 
  10   1   3      268.67      268.60      3.41 o 
  11   1   3       61.35       49.54      1.74 o 
  12   1   3       90.44       90.89      2.20 o 
  13   1   3        8.93        5.34      1.28 o 
  14   1   3        0.68       -0.67      1.44 o 
  15   1   3       13.40       13.51      1.91 o 
  16   1   3       46.47       53.29      2.72 o 
   0   2   3     2504.09     2660.93     23.46 o 
   1   2   3      659.83      715.59      4.82 o 
   2   2   3      661.13      714.71      5.15 o 
   3   2   3     1514.80     1576.58     10.12 o 
   4   2   3     2044.45     2274.53     14.39 o 
   5   2   3      852.31      985.60      6.67 o 
   6   2   3      572.21      647.84      4.68 o 
   7   2   3      205.20      219.72      2.02 o 
   8   2   3       70.02       78.97      1.21 o 
   9   2   3       65.36       65.13      1.61 o 
  10   2   3      146.68      152.46      2.33 o 
  11   2   3      127.44      131.58      2.27 o 
  12   2   3      131.48      121.60      2.68 o 
  13   2   3        3.57        1.43      1.38 o 
  14   2   3        7.22        8.48      1.59 o 
  15   2   3       13.61       13.11      1.82 o 
  16   2   3       29.53       34.98      2.52 o 
   0   3   3      602.02      660.77      6.33 o 
   1   3   3     1570.12     1636.50     11.71 o 
   2   3   3     1447.18     1550.24     11.16 o 
   3   3   3      998.33     1120.63      7.78 o 
   4   3   3     1055.19     1142.84      7.57 o 
   5   3   3     1697.22     1803.05     11.62 o 
   6   3   3      632.82      690.21      4.69 o 
   7   3   3      281.78      294.01      2.45 o 
   8   3   3      326.47      305.11      2.85 o 
   9   3   3       23.12       15.69      1.02 o 
  10   3   3      296.08      284.03      3.30 o 
  11   3   3      244.62      195.03      2.80 o 
  12   3   3       13.52       16.30      1.48 o 
  13   3   3       80.97       74.26      2.18 o 
  14   3   3       21.74       18.33      1.72 o 
  15   3   3        9.40        9.20      1.78 o 
  16   3   3        2.62        1.42      1.96 o 
   0   4   3     2881.98     2936.43     25.89 o 
   1   4   3     1202.38     1257.22      9.17 o 
   2   4   3      127.13      131.63      1.56 o 
   3   4   3      620.90      675.42      5.42 o 
   4   4   3      467.19      474.81      3.53 o 
   5   4   3      661.45      660.64      4.47 o 
   6   4   3      273.32      280.73      2.33 o 
   7   4   3        8.65       10.80      0.92 o 
   8   4   3       88.39       82.76      1.22 o 
   9   4   3       27.76       21.10      1.44 o 
  10   4   3      127.46       99.27      1.95 o 
  11   4   3       98.20       97.38      2.22 o 
  12   4   3       42.26       26.97      2.09 o 
  13   4   3       15.87       11.54      1.53 o 
  14   4   3        7.89        9.08      1.56 o 
  15   4   3       46.99       54.14      2.39 o 
  16   4   3       38.59       41.79      2.41 o 
   0   5   3     2131.52     2224.69     19.82 o 
   1   5   3     5026.42     5274.56     36.37 o 
   2   5   3     2633.99     2747.00     19.31 o 
   3   5   3      551.14      565.99      4.60 o 
   4   5   3       12.66       11.28      0.64 o 
   5   5   3     1187.16     1325.22      8.32 o 
   6   5   3       58.53       52.50      1.03 o 
   7   5   3       28.73       31.86      1.02 o 
   8   5   3       85.47       86.43      1.26 o 
   9   5   3       51.34       41.49      1.36 o 
  10   5   3      165.85      167.97      2.51 o 
  11   5   3       94.88       80.94      2.08 o 
  12   5   3       19.45       21.05      1.56 o 
  13   5   3       47.61       49.45      2.10 o 
  14   5   3       21.39       20.28      1.69 o 
  15   5   3        4.30        5.73      1.63 o 
  16   5   3       40.88       50.17      3.16 o 
   0   6   3     5531.41     6251.51     60.97 o 
   1   6   3     1464.47     1757.33     12.64 o 
   2   6   3      268.75      281.23      2.65 o 
   3   6   3      201.78      216.22      2.24 o 
   4   6   3       66.24       64.30      0.92 o 
   5   6   3      154.06      168.93      1.62 o 
   6   6   3       71.47       76.43      1.08 o 
   7   6   3       77.68       76.27      1.14 o 
   8   6   3      167.45      186.79      1.86 o 
   9   6   3       23.06       18.50      1.14 o 
  10   6   3      282.06      260.15      3.48 o 
  11   6   3      162.19      147.73      2.67 o 
  12   6   3       40.74       44.27      1.88 o 
  13   6   3       30.12       35.17      1.86 o 
  14   6   3       24.44       24.04      1.91 o 
  15   6   3      114.23      129.46      3.09 o 
   0   7   3       20.52       16.51      1.32 o 
   1   7   3      929.18     1114.22      8.97 o 
   2   7   3     1103.67     1179.83      8.81 o 
   3   7   3       94.26      116.20      1.58 o 
   4   7   3       52.08       53.80      1.07 o 
   5   7   3       83.91       99.00      1.21 o 
   6   7   3       44.73       45.55      0.90 o 
   7   7   3       58.32       54.53      1.04 o 
   8   7   3        0.70        0.99      0.63 o 
   9   7   3       63.09       61.99      1.93 o 
  10   7   3       86.69       86.53      2.08 o 
  11   7   3      166.28      165.21      2.85 o 
  12   7   3      170.59      170.49      3.01 o 
  13   7   3       49.37       58.58      2.34 o 
  14   7   3       21.28       21.33      2.13 o 
  15   7   3       14.60       25.64      2.09 o 
   0   8   3      154.09      140.85      2.36 o 
   1   8   3     4408.80     4947.01     36.71 o 
   2   8   3      941.58     1003.38      8.26 o 
   3   8   3      264.01      277.79      2.51 o 
   4   8   3      195.47      198.89      1.87 o 
   5   8   3       70.15       86.34      1.15 o 
   6   8   3       61.55       65.31      1.05 o 
   7   8   3      113.02      115.88      1.43 o 
   8   8   3      215.03      215.81      2.33 o 
   9   8   3       31.18       29.54      1.40 o 
  10   8   3       28.05       29.28      1.55 o 
  11   8   3       18.24       20.95      1.69 o 
  12   8   3       55.70       63.84      2.29 o 
  13   8   3       14.62       16.54      1.86 o 
  14   8   3       21.85       20.72      2.02 o 
  15   8   3       90.72      100.69      2.92 o 
   0   9   3      367.36      306.95      4.10 o 
   1   9   3      792.20      828.25      6.52 o 
   2   9   3      733.15      796.24      6.84 o 
   3   9   3      127.06      114.21      1.56 o 
   4   9   3       83.55       89.17      1.22 o 
   5   9   3      130.17      134.18      1.50 o 
   6   9   3       82.97       80.54      1.23 o 
   7   9   3       33.72       33.10      1.06 o 
   8   9   3       44.91       42.21      1.29 o 
   9   9   3       94.34       80.33      2.82 o 
  10   9   3       73.02       66.75      2.06 o 
  11   9   3       74.51       66.72      2.23 o 
  12   9   3       79.36       77.63      2.45 o 
  13   9   3       24.79       21.39      2.21 o 
  14   9   3        4.12        2.57      1.78 o 
  15   9   3        1.90        2.39      1.87 o 
   0  10   3       54.79       47.34      1.99 o 
   1  10   3      857.24      894.28      7.03 o 
   2  10   3      196.45      207.31      2.27 o 
   3  10   3      280.79      294.46      2.93 o 
   4  10   3       74.84       75.93      1.15 o 
   5  10   3      212.92      218.58      2.30 o 
   6  10   3       38.84       33.14      1.39 o 
   7  10   3      220.99      209.06      2.61 o 
   8  10   3      256.50      235.24      2.88 o 
   9  10   3      217.42      202.03      3.32 o 
  10  10   3        0.84        1.42      1.33 o 
  11  10   3      174.25      154.80      3.09 o 
  12  10   3       22.28       23.58      1.92 o 
  13  10   3        4.52        4.33      1.67 o 
  14  10   3       11.32       11.94      1.95 o 
  15  10   3        7.19        5.80      1.93 o 
   0  11   3     1620.99     1636.11     17.21 o 
   1  11   3       79.01       91.82      1.50 o 
   2  11   3      180.66      174.32      2.21 o 
   3  11   3       42.55       44.40      1.15 o 
   4  11   3      212.86      203.36      2.23 o 
   5  11   3      159.55      156.67      2.04 o 
   6  11   3      630.56      638.26      6.43 o 
   7  11   3      125.86      130.48      2.22 o 
   8  11   3       56.82       47.42      1.53 o 
   9  11   3      300.71      254.82      3.80 o 
  10  11   3       41.20       39.13      1.93 o 
  11  11   3      203.47      184.05      3.41 o 
  12  11   3        1.95       -0.40      1.68 o 
  13  11   3        9.45        9.90      1.98 o 
  14  11   3       23.15       27.91      2.94 o 
  15  11   3       11.85       13.44      2.24 o 
   0  12   3        0.06       -0.83      0.83 o 
   1  12   3      281.13      265.05      2.82 o 
   2  12   3       35.24       36.36      1.12 o 
   3  12   3       84.83       92.28      1.68 o 
   4  12   3       11.73       11.74      1.15 o 
   5  12   3      427.63      437.76      4.83 o 
   6  12   3      241.63      215.83      3.11 o 
   7  12   3      524.56      496.36      5.46 o 
   8  12   3     1014.25      977.06     11.32 o 
   9  12   3      141.10      131.43      3.06 o 
  10  12   3       98.54       89.49      3.23 o 
  11  12   3        0.28        2.31      1.67 o 
  12  12   3       64.06       70.42      2.73 o 
  13  12   3       13.07        7.98      2.04 o 
  14  12   3       11.80       12.23      2.28 o 
   0  13   3       31.27       38.74      1.94 o 
   1  13   3      218.93      185.40      2.65 o 
   2  13   3       15.73       11.89      1.91 o 
   3  13   3      360.90      329.19      3.86 o 
   4  13   3      269.00      263.90      3.41 o 
   5  13   3       22.10       24.07      1.41 o 
   6  13   3      670.33      617.26      6.41 o 
   7  13   3      378.33      361.63      4.46 o 
   8  13   3      367.18      374.25      4.30 o 
   9  13   3       59.53       54.82      2.26 o 
  10  13   3      144.77      127.02      3.19 o 
  11  13   3      139.73      136.08      3.42 o 
  12  13   3       32.37       35.24      2.41 o 
  13  13   3        6.09        5.22      2.09 o 
  14  13   3        8.47        7.00      2.24 o 
   0  14   3      231.73      226.18      4.36 o 
   1  14   3      904.74      896.40      8.46 o 
   2  14   3       15.46       12.61      1.75 o 
   3  14   3       97.77      101.74      2.06 o 
   4  14   3      175.82      176.64      2.75 o 
   5  14   3      185.36      166.63      2.74 o 
   6  14   3        9.48       13.42      1.43 o 
   7  14   3       99.40       89.97      2.22 o 
   8  14   3      128.77      132.79      2.46 o 
   9  14   3       15.94       17.53      1.98 o 
  10  14   3       17.86       22.03      2.03 o 
  11  14   3      122.89      121.04      3.29 o 
  12  14   3       30.68       31.69      2.61 o 
  13  14   3        3.68        1.18      3.07 o 
  14  14   3        1.22       -2.21      2.21 o 
   0  15   3      558.69      587.56      8.67 o 
   1  15   3      135.07      132.26      2.39 o 
   2  15   3      354.50      368.49      7.57 o 
   3  15   3     1136.30     1121.68     12.99 o 
   4  15   3      205.62      220.22      3.19 o 
   5  15   3      611.77      577.35      6.15 o 
   6  15   3      131.40      122.08      2.49 o 
   7  15   3       23.62       23.16      1.89 o 
   8  15   3       14.72       16.39      1.72 o 
   9  15   3      143.31      143.86      3.29 o 
  10  15   3       61.08       60.96      2.55 o 
  11  15   3       38.85       43.50      3.32 o 
  12  15   3       49.70       60.01      2.96 o 
  13  15   3       13.45       11.60      2.29 o 
  14  15   3       10.52        8.43      2.42 o 
   0  16   3      937.97      947.12     12.84 o 
   1  16   3       84.09       80.03      2.32 o 
   2  16   3       49.73       45.55      2.01 o 
   3  16   3      486.81      496.76      6.48 o 
   4  16   3      814.13      775.71      9.84 o 
   5  16   3      131.40      123.87      2.86 o 
   6  16   3      222.03      209.67      3.27 o 
   7  16   3       29.87       28.87      1.69 o 
   8  16   3      220.57      201.98      3.39 o 
   9  16   3       30.75       31.71      2.06 o 
  10  16   3       57.43       60.45      2.68 o 
  11  16   3       32.48       35.93      2.42 o 
  12  16   3      152.48      164.00      3.95 o 
  13  16   3       58.07       62.36      4.75 o 
   0  17   3      408.45      384.38      6.61 o 
   1  17   3      153.29      161.01      3.21 o 
   2  17   3      137.47      132.75      2.97 o 
   3  17   3      135.79      118.96      2.87 o 
   4  17   3      178.66      177.99      3.49 o 
   5  17   3      434.68      395.87      5.44 o 
   6  17   3       21.47       16.44      1.70 o 
   7  17   3        8.28        7.43      1.63 o 
   8  17   3       65.51       66.66      2.61 o 
   9  17   3       44.33       44.66      2.38 o 
  10  17   3      150.59      155.58      3.64 o 
  11  17   3       53.99       66.20      2.97 o 
  12  17   3       76.10       79.83      3.14 o 
  13  17   3        6.09        6.61      2.35 o 
   0  18   3       37.28       39.00      3.60 o 
   1  18   3      206.35      203.29      3.69 o 
   2  18   3      371.51      315.48      4.75 o 
   3  18   3      147.92      123.78      2.98 o 
   4  18   3      143.33      135.64      3.12 o 
   5  18   3       63.88       52.68      2.36 o 
   6  18   3       14.53       11.25      1.64 o 
   7  18   3      129.42      123.53      3.08 o 
   8  18   3       81.55       79.16      2.71 o 
   9  18   3       87.17       87.45      3.34 o 
  10  18   3      122.06      121.74      3.85 o 
  11  18   3       13.17       10.12      2.45 o 
  12  18   3       39.29       43.78      3.24 o 
   0  19   3       81.90       61.72      4.15 o 
   1  19   3      154.76      156.40      3.87 o 
   2  19   3      117.38      118.33      3.27 o 
   3  19   3       69.25       64.66      2.42 o 
   4  19   3      141.76      134.04      4.83 o 
   5  19   3       61.76       61.87      2.37 o 
   6  19   3      121.97      120.45      3.34 o 
   7  19   3       86.69       83.40      2.77 o 
   8  19   3       76.95       74.80      2.73 o 
   9  19   3        4.17        2.75      2.09 o 
  10  19   3       65.67       67.37      3.33 o 
  11  19   3       24.04       27.92      3.15 o 
  12  19   3       18.59       17.60      2.88 o 
   0  20   3      343.33      332.88      8.27 o 
   1  20   3       20.78       22.02      2.29 o 
   2  20   3      169.41      151.47      3.84 o 
   3  20   3       46.05       38.05      2.28 o 
   4  20   3      160.37      154.09      3.44 o 
   5  20   3      368.43      373.58      5.60 o 
   6  20   3       28.46       23.82      2.47 o 
   7  20   3       18.79       23.52      2.29 o 
   8  20   3       83.61       81.32      2.90 o 
   9  20   3       10.20        8.94      2.40 o 
  10  20   3        6.24        7.56      2.82 o 
  11  20   3       22.80       24.60      2.96 o 
  12  20   3       12.51       17.69      3.00 o 
   0  21   3      166.77      137.12      5.49 o 
   1  21   3       21.17       15.19      2.16 o 
   2  21   3      156.22      147.44      3.99 o 
   3  21   3       57.82       43.43      4.08 o 
   4  21   3        5.38        3.85      1.70 o 
   5  21   3        5.82        4.88      2.16 o 
   6  21   3       25.25       25.50      2.21 o 
   7  21   3       17.13       11.33      1.99 o 
   8  21   3        6.79        5.85      2.84 o 
   9  21   3       20.91       25.90      4.21 o 
  10  21   3        3.02        5.28      2.42 o 
  11  21   3       24.95       32.45      3.15 o 
   0  22   3        5.13        4.78      5.36 o 
   1  22   3      158.98      166.67      4.92 o 
   2  22   3        9.30        6.80      2.03 o 
   3  22   3       67.59       55.92      3.05 o 
   4  22   3       29.22       33.49      4.23 o 
   5  22   3       74.99       75.81      2.84 o 
   6  22   3        5.14        6.17      1.94 o 
   7  22   3        3.62        1.31      3.16 o 
   8  22   3       18.16       20.27      3.87 o 
   9  22   3       24.60       29.38      3.47 o 
  10  22   3       19.61       18.42      3.85 o 
   0  23   3      132.90      122.95      5.47 o 
   1  23   3       14.38       12.28      2.29 o 
   2  23   3        6.62        4.62      2.12 o 
   3  23   3       15.03       11.67      2.30 o 
   4  23   3       73.65       73.19      3.32 o 
   5  23   3        4.01        1.80      2.17 o 
   6  23   3        5.47        4.14      1.98 o 
   7  23   3        0.21       -1.88      1.93 o 
   8  23   3        1.81        2.26      2.42 o 
   9  23   3       22.66       23.43      4.08 o 
  10  23   3        9.87       11.41      2.76 o 
   0  24   3       15.01       11.71      3.36 o 
   1  24   3       46.65       49.75      3.09 o 
   2  24   3       27.22       22.65      2.59 o 
   3  24   3       25.50       29.98      2.69 o 
   4  24   3       58.49       64.60      3.28 o 
   5  24   3       35.68       38.19      2.92 o 
   6  24   3       16.44       14.18      2.47 o 
   7  24   3        7.60        9.32      2.27 o 
   8  24   3      142.27      165.29      7.12 o 
   9  24   3       32.23       35.27      4.17 o 
   0  25   3        0.08       -0.38      3.21 o 
   1  25   3        7.23        6.16      2.25 o 
   2  25   3       38.74       44.14      3.10 o 
   3  25   3        6.73        4.15      2.38 o 
   4  25   3       39.47       43.94      3.18 o 
   5  25   3        7.10        6.13      2.51 o 
   6  25   3       61.65       73.32      3.62 o 
   7  25   3       50.53       59.93      3.66 o 
   8  25   3       45.54       63.21      6.40 o 
   0  26   3        5.27       11.43      3.87 o 
   1  26   3        7.13       10.19      2.57 o 
   2  26   3        9.24        8.94      2.69 o 
   3  26   3        3.74        0.25      2.43 o 
   4  26   3       15.62       20.75      3.70 o 
   5  26   3        4.38       -2.09      2.60 o 
   6  26   3       31.81       28.42      3.14 o 
   7  26   3       58.42       77.58      4.78 o 
   0  27   3        2.03       -0.39      3.39 o 
   1  27   3       23.90       22.83      2.94 o 
   2  27   3       20.36       19.66      2.92 o 
   3  27   3       22.59       27.84      3.15 o 
   4  27   3       33.26       36.91      3.32 o 
   5  27   3       26.87       33.36      3.40 o 
   6  27   3       32.33       35.88      3.45 o 
   0  28   3        2.79       -3.77      3.77 o 
   1  28   3       48.64       49.59      3.60 o 
   2  28   3       13.16       11.31      2.91 o 
   3  28   3        5.67        5.93      3.13 o 
   4  28   3       75.89       90.40      4.22 o 
   5  28   3        9.27       13.35      3.27 o 
   0  29   3        1.94       -0.04      7.91 o 
   1  29   3       36.40       39.20      3.46 o 
   2  29   3       94.95      105.81      4.51 o 
   3  29   3       35.07       47.97      3.76 o 
   0   0   4      649.23      752.33     13.75 o 
   1   0   4      124.14      123.34      1.98 o 
   2   0   4       47.72       40.50      1.26 o 
   3   0   4      185.94      189.99      3.19 o 
   4   0   4      534.17      572.07      6.00 o 
   5   0   4     1815.79     1848.57     17.00 o 
   6   0   4      103.50       91.59      2.01 o 
   7   0   4      128.74      139.78      2.47 o 
   8   0   4      169.35      158.74      2.68 o 
   9   0   4       54.63       62.43      2.84 o 
  10   0   4       29.94       20.65      2.67 o 
  11   0   4        7.51        2.57      2.35 o 
  12   0   4       14.62       18.34      2.84 o 
  13   0   4        5.57        9.06      6.91 o 
  14   0   4       14.13       13.90      4.00 o 
  15   0   4        2.69        0.24      2.50 o 
   0   1   4       41.90       43.13      1.16 o 
   1   1   4       44.86       54.70      1.37 o 
   2   1   4      405.84      417.89      3.22 o 
   3   1   4      485.08      491.57      3.70 o 
   4   1   4      541.53      594.94      4.38 o 
   5   1   4       39.03       37.64      1.02 o 
   6   1   4      358.81      373.40      3.15 o 
   7   1   4       44.42       41.68      1.13 o 
   8   1   4       50.08       48.36      1.21 o 
   9   1   4       86.08       76.21      1.99 o 
  10   1   4       96.57       89.09      2.50 o 
  11   1   4       46.98       55.53      2.22 o 
  12   1   4       52.23       57.59      2.65 o 
  13   1   4        2.41       -1.72      1.72 o 
  14   1   4        3.17        1.90      1.68 o 
  15   1   4        9.38       12.16      2.07 o 
   0   2   4       42.27       39.73      1.14 o 
   1   2   4     1905.73     2129.04     13.99 o 
   2   2   4     1348.44     1466.86     10.11 o 
   3   2   4      135.52      148.84      1.60 o 
   4   2   4       91.45       92.94      1.30 o 
   5   2   4      177.27      175.84      1.87 o 
   6   2   4     1132.79     1187.38      8.08 o 
   7   2   4      281.95      275.14      2.60 o 
   8   2   4       13.59       15.55      1.12 o 
   9   2   4      155.13      153.08      3.03 o 
  10   2   4        0.38        0.98      1.37 o 
  11   2   4        9.86        8.06      1.82 o 
  12   2   4       23.31       19.73      1.85 o 
  13   2   4        2.88        0.84      1.58 o 
  14   2   4        1.67        0.69      1.85 o 
  15   2   4        4.41        4.04      1.93 o 
   0   3   4     2449.02     2651.45     26.28 o 
   1   3   4       23.52       30.66      1.00 o 
   2   3   4      548.77      612.39      4.65 o 
   3   3   4      245.38      258.88      2.26 o 
   4   3   4      358.36      373.03      3.32 o 
   5   3   4      426.99      457.88      3.61 o 
   6   3   4      290.26      289.41      2.65 o 
   7   3   4      174.75      175.75      1.99 o 
   8   3   4      140.40      137.91      1.93 o 
   9   3   4       44.51       41.12      2.01 o 
  10   3   4      120.97      122.11      2.81 o 
  11   3   4      272.63      252.63      4.22 o 
  12   3   4        7.19        5.17      1.60 o 
  13   3   4        7.95        5.96      1.78 o 
  14   3   4        1.79        1.10      1.80 o 
  15   3   4       70.10       73.48      2.80 o 
   0   4   4       23.16       26.61      1.54 o 
   1   4   4     1576.59     1666.63     17.78 o 
   2   4   4       92.24       91.05      2.36 o 
   3   4   4      663.19      685.78      5.55 o 
   4   4   4      265.66      269.58      2.38 o 
   5   4   4      139.57      143.16      1.66 o 
   6   4   4      621.96      637.60      4.78 o 
   7   4   4        9.15        6.54      0.82 o 
   8   4   4       43.76       40.87      1.27 o 
   9   4   4       56.14       45.98      1.99 o 
  10   4   4      282.02      260.93      4.22 o 
  11   4   4        5.56        7.60      1.59 o 
  12   4   4        4.07        2.23      1.41 o 
  13   4   4       47.62       46.11      2.25 o 
  14   4   4       16.56       18.23      2.20 o 
  15   4   4        4.13        5.97      2.16 o 
   0   5   4      708.61      678.17      6.71 o 
   1   5   4     1271.99     1333.63      9.88 o 
   2   5   4     1516.39     1615.21     11.81 o 
   3   5   4      557.09      577.11      4.84 o 
   4   5   4        4.84        4.59      0.70 o 
   5   5   4       41.14       48.49      1.19 o 
   6   5   4      382.99      400.58      3.77 o 
   7   5   4      407.98      390.90      3.60 o 
   8   5   4       74.75       78.79      1.60 o 
   9   5   4      270.88      252.47      4.02 o 
  10   5   4      197.29      179.18      3.47 o 
  11   5   4      157.20      164.85      3.46 o 
  12   5   4       54.37       46.73      2.07 o 
  13   5   4        2.01        0.66      1.53 o 
  14   5   4       37.16       47.17      2.92 o 
  15   5   4       42.09       56.17      3.28 o 
   0   6   4       49.35       79.93      1.49 o 
   1   6   4      193.34      214.15      2.28 o 
   2   6   4      343.02      296.51      2.90 o 
   3   6   4      295.11      300.34      2.97 o 
   4   6   4        6.04        7.59      0.74 o 
   5   6   4       83.10       86.10      1.45 o 
   6   6   4      136.56      142.69      1.91 o 
   7   6   4      296.35      295.95      3.01 o 
   8   6   4      210.55      238.28      2.69 o 
   9   6   4      446.79      434.37      5.72 o 
  10   6   4      111.62      106.32      2.76 o 
  11   6   4        2.94        0.33      1.37 o 
  12   6   4       45.58       50.01      2.38 o 
  13   6   4       35.98       32.12      2.31 o 
  14   6   4       22.08       22.72      2.28 o 
  15   6   4       23.07       25.78      2.81 o 
   0   7   4     2116.97     2249.63     22.86 o 
   1   7   4      136.45      150.39      1.85 o 
   2   7   4      237.49      241.96      2.54 o 
   3   7   4      206.80      194.95      2.26 o 
   4   7   4      845.99      869.09      6.95 o 
   5   7   4      179.42      175.33      2.22 o 
   6   7   4       68.78       68.75      1.44 o 
   7   7   4      271.42      261.75      2.81 o 
   8   7   4      794.27      764.26      6.54 o 
   9   7   4      401.65      408.98      5.50 o 
  10   7   4       87.78       65.40      2.31 o 
  11   7   4      131.28      130.77      3.18 o 
  12   7   4       34.79       45.96      2.36 o 
  13   7   4       14.08        9.36      1.92 o 
  14   7   4        7.10        5.40      2.06 o 
  15   7   4       13.79       14.35      2.53 o 
   0   8   4       51.03       41.82      1.41 o 
   1   8   4      105.14      108.02      1.75 o 
   2   8   4      825.54      838.38      6.69 o 
   3   8   4      109.55      105.41      1.66 o 
   4   8   4      265.10      287.60      3.00 o 
   5   8   4      228.45      259.79      2.86 o 
   6   8   4      298.29      295.12      3.00 o 
   7   8   4      294.40      288.71      3.03 o 
   8   8   4       40.94       46.47      1.42 o 
   9   8   4        4.06       -0.84      1.36 o 
  10   8   4       75.75       71.80      2.43 o 
  11   8   4       54.61       51.41      2.45 o 
  12   8   4       27.14       25.21      2.11 o 
  13   8   4        8.56        6.50      1.93 o 
  14   8   4       28.03       31.47      2.55 o 
  15   8   4       20.20       20.67      2.76 o 
   0   9   4       95.86      123.81      3.72 o 
   1   9   4      141.92      154.12      2.16 o 
   2   9   4      387.17      427.94      4.26 o 
   3   9   4      360.55      360.05      3.50 o 
   4   9   4        0.64       -0.02      0.70 o 
   5   9   4       98.23       93.06      1.69 o 
   6   9   4      271.05      270.17      3.05 o 
   7   9   4      453.69      433.97      4.03 o 
   8   9   4       52.74       50.10      1.48 o 
   9   9   4      171.06      146.67      3.58 o 
  10   9   4       44.40       37.01      2.07 o 
  11   9   4       28.04       24.73      2.60 o 
  12   9   4        1.17        1.70      1.70 o 
  13   9   4        2.77        1.63      1.82 o 
  14   9   4        1.21        0.81      2.02 o 
  15   9   4       85.32       92.20      3.82 o 
   0  10   4     2312.24     2334.01     23.89 o 
   1  10   4      270.26      276.05      3.17 o 
   2  10   4      732.29      772.64      6.86 o 
   3  10   4       13.30       10.90      0.92 o 
   4  10   4       10.36        9.89      1.24 o 
   5  10   4      499.57      478.00      4.48 o 
   6  10   4      831.93      789.84      7.19 o 
   7  10   4     1005.44      950.08      9.04 o 
   8  10   4       97.68       93.62      1.81 o 
   9  10   4        6.32        4.54      1.43 o 
  10  10   4       62.13       55.73      2.29 o 
  11  10   4       44.95       54.69      2.93 o 
  12  10   4       15.37       12.29      1.90 o 
  13  10   4        4.12        1.51      1.90 o 
  14  10   4       14.33       10.61      2.17 o 
   0  11   4     1206.90     1249.55     13.59 o 
   1  11   4       45.69       42.53      1.37 o 
   2  11   4       31.37       36.50      1.62 o 
   3  11   4      182.12      174.86      2.50 o 
   4  11   4      186.71      169.93      2.51 o 
   5  11   4      165.40      163.65      2.54 o 
   6  11   4      442.82      426.75      4.26 o 
   7  11   4       77.12       65.34      1.62 o 
   8  11   4      146.37      135.03      2.32 o 
   9  11   4       42.34       44.43      2.15 o 
  10  11   4        6.84        5.94      1.51 o 
  11  11   4       21.49       19.76      1.78 o 
  12  11   4       47.78       51.57      2.67 o 
  13  11   4       22.21       18.78      2.24 o 
  14  11   4        1.33       -2.05      2.05 o 
   0  12   4      317.75      289.38      5.42 o 
   1  12   4      136.09      135.16      2.18 o 
   2  12   4       27.79       30.15      1.79 o 
   3  12   4       68.62       59.06      1.76 o 
   4  12   4      334.99      336.11      3.87 o 
   5  12   4      782.83      724.03      6.78 o 
   6  12   4       57.87       60.93      1.79 o 
   7  12   4      208.31      199.77      3.19 o 
   8  12   4        9.14        4.45      1.64 o 
   9  12   4        5.64        4.10      1.42 o 
  10  12   4       91.31       93.89      3.12 o 
  11  12   4        3.17        3.16      1.60 o 
  12  12   4        2.80        2.42      1.70 o 
  13  12   4       21.99       19.40      2.66 o 
  14  12   4       20.87       13.25      2.63 o 
   0  13   4      327.84      320.58      5.92 o 
   1  13   4      393.20      382.39      4.18 o 
   2  13   4      495.82      480.01      4.96 o 
   3  13   4      322.00      309.63      3.95 o 
   4  13   4      591.86      593.85      5.87 o 
   5  13   4      431.58      412.04      4.56 o 
   6  13   4       40.91       41.72      1.79 o 
   7  13   4       16.24       17.26      1.65 o 
   8  13   4       63.13       64.41      2.08 o 
   9  13   4       48.67       46.10      2.26 o 
  10  13   4       20.52       16.21      1.92 o 
  11  13   4       11.11       10.76      1.95 o 
  12  13   4       88.87       87.46      3.09 o 
  13  13   4       20.99       23.61      3.58 o 
  14  13   4        2.80        3.30      2.62 o 
   0  14   4      186.55      183.71      4.41 o 
   1  14   4      224.78      216.94      3.39 o 
   2  14   4      417.73      399.14      4.42 o 
   3  14   4      626.39      582.76      5.86 o 
   4  14   4      251.90      238.52      3.53 o 
   5  14   4      968.03      916.62     11.09 o 
   6  14   4       93.46       86.05      2.46 o 
   7  14   4      100.46       90.49      2.86 o 
   8  14   4       55.82       49.10      1.81 o 
   9  14   4      137.25      130.35      3.18 o 
  10  14   4       39.75       42.14      2.42 o 
  11  14   4       62.49       68.73      2.86 o 
  12  14   4       19.87       24.16      2.46 o 
  13  14   4       48.68       57.01      3.13 o 
   0  15   4      127.39      112.38      5.81 o 
   1  15   4      221.22      219.10      3.49 o 
   2  15   4      252.72      233.97      4.51 o 
   3  15   4      642.27      615.62      7.28 o 
   4  15   4      111.25      107.87      2.72 o 
   5  15   4       75.30       75.53      2.39 o 
   6  15   4       40.47       42.48      2.07 o 
   7  15   4      162.58      155.68      3.31 o 
   8  15   4       19.69       18.26      1.59 o 
   9  15   4      122.79      130.85      3.26 o 
  10  15   4        2.80        6.56      1.86 o 
  11  15   4       68.53       66.14      3.05 o 
  12  15   4       94.33      102.29      3.39 o 
  13  15   4       58.82       69.13      3.55 o 
   0  16   4        0.27        0.18      2.10 o 
   1  16   4      296.91      272.71      4.98 o 
   2  16   4       83.95       66.72      2.72 o 
   3  16   4      135.74      121.68      2.82 o 
   4  16   4      533.48      484.57      6.24 o 
   5  16   4       29.28       26.82      2.10 o 
   6  16   4      183.26      188.37      3.61 o 
   7  16   4       85.52       72.91      2.52 o 
   8  16   4       84.05       78.06      2.62 o 
   9  16   4       32.96       37.26      2.67 o 
  10  16   4       39.08       41.77      2.80 o 
  11  16   4       83.97       93.28      3.21 o 
  12  16   4       57.26       61.53      3.03 o 
  13  16   4       55.94       60.03      3.24 o 
   0  17   4      179.99      184.06      5.84 o 
   1  17   4      273.73      249.29      4.80 o 
   2  17   4      196.10      185.74      4.11 o 
   3  17   4       12.06       10.73      1.88 o 
   4  17   4      115.43      108.70      2.81 o 
   5  17   4       28.10       26.50      2.01 o 
   6  17   4       81.14       78.23      3.01 o 
   7  17   4      164.57      155.66      3.37 o 
   8  17   4        1.12        1.58      1.64 o 
   9  17   4        1.08        0.69      2.02 o 
  10  17   4       34.33       40.14      4.47 o 
  11  17   4       20.08       19.53      2.54 o 
  12  17   4       24.42       27.77      2.98 o 
   0  18   4       30.56       34.04      3.38 o 
   1  18   4      264.20      264.38      5.68 o 
   2  18   4       41.81       37.12      2.49 o 
   3  18   4      124.52      111.36      3.38 o 
   4  18   4       88.52       77.66      2.99 o 
   5  18   4       33.69       27.37      1.98 o 
   6  18   4      105.28       90.18      2.76 o 
   7  18   4      126.72      117.89      3.11 o 
   8  18   4       49.10       52.66      2.55 o 
   9  18   4       24.81       25.22      2.50 o 
  10  18   4       24.25       24.49      2.69 o 
  11  18   4       17.13       17.89      2.70 o 
  12  18   4       77.61       89.20      3.94 o 
   0  19   4        0.96        2.39      2.59 o 
   1  19   4       88.50       82.52      4.02 o 
   2  19   4      135.82      126.10      3.68 o 
   3  19   4       26.46       17.32      2.16 o 
   4  19   4       47.13       41.33      2.57 o 
   5  19   4       39.75       33.85      2.54 o 
   6  19   4       32.33       30.94      2.36 o 
   7  19   4        5.36        6.94      2.39 o 
   8  19   4       12.43       16.39      2.90 o 
   9  19   4       32.31       32.85      3.46 o 
  10  19   4       10.40       14.71      2.53 o 
  11  19   4       29.23       35.81      3.06 o 
   0  20   4       19.88       17.55      2.98 o 
   1  20   4      189.62      166.93      4.07 o 
   2  20   4      294.48      244.09      6.17 o 
   3  20   4       17.67       18.43      2.27 o 
   4  20   4      134.85      119.49      3.64 o 
   5  20   4        8.18        3.90      2.10 o 
   6  20   4        3.63        1.01      2.02 o 
   7  20   4       25.84       24.00      2.29 o 
   8  20   4       42.61       51.48      4.00 o 
   9  20   4        4.74       -0.41      2.25 o 
  10  20   4       58.50       67.20      3.63 o 
  11  20   4       12.78       14.68      2.82 o 
   0  21   4        2.45        1.53      2.75 o 
   1  21   4        3.83        2.89      2.00 o 
   2  21   4       14.30       16.03      2.27 o 
   3  21   4      116.57      110.42      3.59 o 
   4  21   4       58.07       55.08      3.86 o 
   5  21   4       92.89       85.96      3.36 o 
   6  21   4       22.67       23.24      2.56 o 
   7  21   4       44.54       47.68      3.05 o 
   8  21   4        0.12       -0.98      2.85 o 
   9  21   4       19.27       18.39      4.02 o 
  10  21   4       67.79       79.22      3.98 o 
   0  22   4       86.99       80.54      5.55 o 
   1  22   4       17.34       15.58      2.28 o 
   2  22   4       25.56       28.97      2.63 o 
   3  22   4       12.67       15.04      2.32 o 
   4  22   4       17.67       10.15      2.32 o 
   5  22   4       57.54       67.08      3.15 o 
   6  22   4       42.40       43.49      3.00 o 
   7  22   4       88.23      101.35      4.45 o 
   8  22   4       47.46       47.46      5.08 o 
   9  22   4       45.72       66.28      7.67 o 
  10  22   4        7.38        4.69      3.38 o 
   0  23   4        4.10        1.90      2.90 o 
   1  23   4       96.82       94.26      3.46 o 
   2  23   4       16.10       16.15      2.67 o 
   3  23   4       96.50      106.46      3.75 o 
   4  23   4        3.21       -1.50      2.46 o 
   5  23   4        0.25       -2.24      2.24 o 
   6  23   4        4.14        4.57      2.38 o 
   7  23   4       64.61       73.77      3.60 o 
   8  23   4        5.61        2.59      4.09 o 
   9  23   4       13.33       15.16      4.49 o 
   0  24   4       29.85       30.00      4.07 o 
   1  24   4       14.52       14.05      2.51 o 
   2  24   4       68.13       71.99      3.36 o 
   3  24   4       17.19       18.30      2.57 o 
   4  24   4       80.72       78.06      3.55 o 
   5  24   4        7.56       14.41      4.39 o 
   6  24   4       44.75       57.48      3.57 o 
   7  24   4        4.73        5.38      2.67 o 
   8  24   4        9.33        8.61      4.34 o 
   0  25   4        0.41       -1.72      3.28 o 
   1  25   4       23.36       28.82      2.87 o 
   2  25   4        3.59        0.69      2.29 o 
   3  25   4        5.31        1.23      2.41 o 
   4  25   4        9.01        7.20      2.64 o 
   5  25   4        1.00       -2.50      2.50 o 
   6  25   4       14.35       11.36      3.46 o 
   7  25   4       14.38       15.80      3.57 o 
   0  26   4       48.89       45.46      4.67 o 
   1  26   4       11.68       11.91      2.71 o 
   2  26   4       33.00       36.65      3.08 o 
   3  26   4        2.11        0.40      2.52 o 
   4  26   4        4.54       -2.41      2.58 o 
   5  26   4       29.12       28.34      3.16 o 
   6  26   4        9.69       11.88      5.04 o 
   0  27   4        4.11       11.27      3.89 o 
   1  27   4       39.73       34.23      3.25 o 
   2  27   4       26.23       27.33      3.11 o 
   3  27   4       43.31       50.92      5.25 o 
   4  27   4        8.65        7.33      3.53 o 
   5  27   4       18.92       24.72      3.23 o 
   0  28   4       33.63       30.65      7.45 o 
   1  28   4       14.70       11.51      2.98 o 
   2  28   4       16.57       13.17      3.07 o 
   3  28   4       36.41       36.32      4.93 o 
   0   0   5        8.54        4.97      2.68 o 
   1   0   5      231.57      251.85      3.31 o 
   2   0   5      338.38      355.44      4.26 o 
   3   0   5      105.08       95.06      2.03 o 
   4   0   5      264.54      253.99      3.47 o 
   5   0   5      314.87      314.76      4.07 o 
   6   0   5      430.10      447.80      5.30 o 
   7   0   5      464.24      422.17      5.82 o 
   8   0   5        0.03       -1.25      1.25 o 
   9   0   5        0.33       -0.96      2.15 o 
  10   0   5       89.52       77.28      4.21 o 
  11   0   5        0.18        2.54      2.50 o 
  12   0   5       20.97       24.98      3.38 o 
  13   0   5        5.86        7.55      2.97 o 
  14   0   5       47.43       66.77      4.81 o 
  15   0   5       62.10       81.15      4.30 o 
   0   1   5      403.80      467.41      5.10 o 
   1   1   5      148.96      139.00      1.75 o 
   2   1   5      534.03      575.79      4.34 o 
   3   1   5      810.86      866.84      6.14 o 
   4   1   5      716.47      737.11      5.40 o 
   5   1   5      275.38      273.29      2.61 o 
   6   1   5      316.92      324.37      3.20 o 
   7   1   5       34.06       38.36      1.37 o 
   8   1   5      114.36      102.87      1.93 o 
   9   1   5       28.53       23.50      2.19 o 
  10   1   5       25.29       25.47      2.13 o 
  11   1   5       69.57       61.49      2.68 o 
  12   1   5       18.37       16.74      2.09 o 
  13   1   5       19.66       22.85      2.33 o 
  14   1   5       19.41       21.86      2.59 o 
  15   1   5       12.03       15.54      2.43 o 
   0   2   5      149.69      159.12      2.64 o 
   1   2   5      443.53      465.28      3.61 o 
   2   2   5       76.94       79.29      1.29 o 
   3   2   5      331.12      350.84      3.00 o 
   4   2   5      475.09      474.87      4.07 o 
   5   2   5       25.10       25.71      1.43 o 
   6   2   5      962.02      983.57      7.43 o 
   7   2   5      107.15      106.57      1.81 o 
   8   2   5      115.76      115.68      1.89 o 
   9   2   5      107.21      104.87      3.00 o 
  10   2   5        0.56       -0.40      1.47 o 
  11   2   5       59.97       66.95      2.78 o 
  12   2   5        7.36        7.40      1.95 o 
  13   2   5       33.70       39.86      2.79 o 
  14   2   5       35.27       35.49      2.54 o 
  15   2   5       84.78       87.93      3.74 o 
   0   3   5      114.90      122.06      2.10 o 
   1   3   5      118.41      138.74      1.58 o 
   2   3   5      261.58      262.93      2.78 o 
   3   3   5      557.30      538.95      4.44 o 
   4   3   5      238.45      241.79      2.56 o 
   5   3   5      306.76      296.69      2.97 o 
   6   3   5      135.55      126.42      1.92 o 
   7   3   5      158.56      154.32      2.16 o 
   8   3   5        3.91        1.90      0.93 o 
   9   3   5      199.11      203.96      3.57 o 
  10   3   5       28.57       29.65      2.39 o 
  11   3   5       13.00        9.16      1.85 o 
  12   3   5       21.09       23.97      3.07 o 
  13   3   5       12.88       18.22      2.39 o 
  14   3   5        2.67        1.84      2.32 o 
  15   3   5       49.95       65.99      3.60 o 
   0   4   5     2225.13     2294.35     20.76 o 
   1   4   5       15.69       15.07      0.68 o 
   2   4   5      179.47      201.85      2.38 o 
   3   4   5      714.52      741.45      6.13 o 
   4   4   5      369.26      370.97      3.43 o 
   5   4   5     1053.87     1028.41      7.70 o 
   6   4   5       67.50       67.67      1.51 o 
   7   4   5       44.16       42.80      1.37 o 
   8   4   5      110.44      103.93      1.88 o 
   9   4   5       20.69       18.64      1.67 o 
  10   4   5        0.06       -1.31      1.43 o 
  11   4   5       34.99       26.79      2.27 o 
  12   4   5       52.62       55.25      2.94 o 
  13   4   5       28.08       39.17      2.75 o 
  14   4   5       37.66       48.50      3.13 o 
   0   5   5      376.99      407.23      4.57 o 
   1   5   5     1178.60     1201.63      9.18 o 
   2   5   5      247.77      241.45      2.65 o 
   3   5   5      541.61      528.70      4.69 o 
   4   5   5      260.68      256.19      2.70 o 
   5   5   5      143.60      125.50      1.87 o 
   6   5   5      111.19      107.70      1.82 o 
   7   5   5      761.30      710.91      5.82 o 
   8   5   5       33.60       41.10      1.43 o 
   9   5   5      123.96      112.98      2.78 o 
  10   5   5        3.21        3.06      1.71 o 
  11   5   5       37.23       32.16      2.34 o 
  12   5   5        4.38        2.35      1.84 o 
  13   5   5       48.26       55.05      3.07 o 
  14   5   5       18.37       22.06      2.83 o 
   0   6   5      323.35      314.22      3.73 o 
   1   6   5      197.99      230.09      2.55 o 
   2   6   5     1067.33     1079.01      8.41 o 
   3   6   5      176.76      186.42      2.35 o 
   4   6   5      338.05      326.43      3.38 o 
   5   6   5      181.99      171.87      2.23 o 
   6   6   5      208.76      222.60      2.65 o 
   7   6   5       35.13       38.46      1.40 o 
   8   6   5       22.52       21.53      1.28 o 
   9   6   5       71.20       83.79      2.55 o 
  10   6   5       38.63       32.93      2.06 o 
  11   6   5       88.55       73.43      2.53 o 
  12   6   5       49.06       50.78      2.90 o 
  13   6   5       16.34       24.63      2.54 o 
  14   6   5        2.88        1.24      2.23 o 
   0   7   5        5.36        5.16      0.88 o 
   1   7   5       27.14       27.93      1.05 o 
   2   7   5       59.92       63.92      1.56 o 
   3   7   5      110.10      110.52      1.81 o 
   4   7   5       33.14       36.90      1.69 o 
   5   7   5     1363.39     1308.83     10.87 o 
   6   7   5      879.57      852.85      6.74 o 
   7   7   5      274.09      252.91      2.93 o 
   8   7   5      647.24      588.59      5.18 o 
   9   7   5      204.44      199.23      3.66 o 
  10   7   5       28.94       25.49      1.88 o 
  11   7   5       72.79       72.82      2.66 o 
  12   7   5       21.61       15.03      2.01 o 
  13   7   5        4.33        5.60      2.19 o 
  14   7   5        7.25        6.43      2.98 o 
   0   8   5      483.85      505.34      7.81 o 
   1   8   5      132.32      127.32      2.06 o 
   2   8   5      146.17      139.85      2.00 o 
   3   8   5      414.34      420.72      4.03 o 
   4   8   5       38.21       37.67      1.29 o 
   5   8   5       81.28       75.83      1.72 o 
   6   8   5       82.87       80.79      1.70 o 
   7   8   5      525.50      510.82      4.63 o 
   8   8   5       15.78       17.66      1.52 o 
   9   8   5        7.58        4.70      1.56 o 
  10   8   5       69.84       76.22      2.59 o 
  11   8   5        7.74        5.06      1.73 o 
  12   8   5       14.10       13.94      1.99 o 
  13   8   5       17.23       19.94      2.53 o 
  14   8   5        6.91        4.85      2.45 o 
   0   9   5      276.64      255.55      4.97 o 
   1   9   5      249.43      265.20      3.62 o 
   2   9   5      120.73      115.38      2.74 o 
   3   9   5       30.03       25.04      1.12 o 
   4   9   5      431.32      435.48      4.24 o 
   5   9   5      145.07      130.39      2.16 o 
   6   9   5      546.89      523.77      4.68 o 
   7   9   5      305.31      306.40      3.33 o 
   8   9   5      147.18      134.21      2.20 o 
   9   9   5      105.75      104.73      2.80 o 
  10   9   5       58.40       58.03      2.39 o 
  11   9   5        2.77        3.45      1.74 o 
  12   9   5       60.18       61.62      2.71 o 
  13   9   5        9.17       13.57      2.49 o 
  14   9   5        7.23        4.32      2.86 o 
   0  10   5       19.86       16.53      3.01 o 
   1  10   5       34.32       22.17      1.33 o 
   2  10   5       82.44       84.22      1.92 o 
   3  10   5      963.27      926.76      8.80 o 
   4  10   5      232.16      210.96      2.70 o 
   5  10   5      239.27      231.81      2.90 o 
   6  10   5      141.63      115.93      2.09 o 
   7  10   5       76.28       68.40      1.66 o 
   8  10   5       97.03       82.15      1.86 o 
   9  10   5       16.49       11.85      1.70 o 
  10  10   5       22.14       20.94      1.94 o 
  11  10   5       93.96       96.94      3.04 o 
  12  10   5       12.35        9.94      2.06 o 
  13  10   5        2.79        1.36      2.06 o 
  14  10   5        3.17        1.97      2.47 o 
   0  11   5      218.84      189.52      4.31 o 
   1  11   5       13.18       11.34      1.20 o 
   2  11   5      111.44      109.50      2.38 o 
   3  11   5      461.48      486.17      5.03 o 
   4  11   5      458.82      464.99      4.93 o 
   5  11   5      235.18      223.38      2.91 o 
   6  11   5       28.61       28.75      1.56 o 
   7  11   5       76.83       82.00      1.80 o 
   8  11   5      125.89      113.77      2.09 o 
   9  11   5       10.27        7.66      1.68 o 
  10  11   5       34.93       34.44      2.21 o 
  11  11   5       10.89       11.57      1.90 o 
  12  11   5        1.76       -0.80      2.18 o 
  13  11   5       19.38       22.79      2.48 o 
   0  12   5       26.36       27.96      2.18 o 
   1  12   5      416.16      435.94      5.21 o 
   2  12   5      208.49      177.24      3.06 o 
   3  12   5      496.55      432.58      5.20 o 
   4  12   5      597.88      563.57      5.72 o 
   5  12   5      709.61      684.19      7.21 o 
   6  12   5      108.93      103.00      2.23 o 
   7  12   5      276.48      252.90      3.07 o 
   8  12   5       52.17       55.59      1.79 o 
   9  12   5       12.75       11.59      1.78 o 
  10  12   5       63.68       64.37      2.68 o 
  11  12   5        5.26        1.64      1.87 o 
  12  12   5       16.51       17.17      2.23 o 
  13  12   5       30.45       42.47      2.82 o 
   0  13   5       85.83       86.29      3.19 o 
   1  13   5      149.07      152.26      2.86 o 
   2  13   5       10.53       11.78      1.37 o 
   3  13   5      184.84      204.99      3.38 o 
   4  13   5      355.24      329.96      4.44 o 
   5  13   5       78.55       80.72      2.04 o 
   6  13   5       44.39       38.35      1.70 o 
   7  13   5       43.93       40.92      1.78 o 
   8  13   5       44.44       36.34      2.46 o 
   9  13   5       46.42       47.51      2.99 o 
  10  13   5       26.85       32.00      2.79 o 
  11  13   5       46.04       55.19      3.07 o 
  12  13   5       44.64       53.04      3.29 o 
  13  13   5       87.07       88.30      3.83 o 
   0  14   5        0.53       -1.71      1.71 o 
   1  14   5      265.76      218.73      3.52 o 
   2  14   5      215.82      198.47      3.38 o 
   3  14   5      173.25      161.38      3.07 o 
   4  14   5       10.70        6.54      1.35 o 
   5  14   5      120.95      108.34      2.31 o 
   6  14   5      148.26      133.11      2.59 o 
   7  14   5       31.72       32.63      2.71 o 
   8  14   5       13.48       11.86      1.58 o 
   9  14   5        3.19       -0.10      2.02 o 
  10  14   5        0.01        1.03      2.08 o 
  11  14   5       69.65       80.07      3.53 o 
  12  14   5       35.28       38.59      3.07 o 
  13  14   5       53.36       62.95      3.67 o 
   0  15   5      447.38      415.31     12.70 o 
   1  15   5      453.94      403.58      5.23 o 
   2  15   5      150.80      137.20      2.94 o 
   3  15   5       91.92       76.88      2.34 o 
   4  15   5      132.86      113.76      2.88 o 
   5  15   5        3.03        0.60      1.35 o 
   6  15   5       85.26       83.39      2.37 o 
   7  15   5       45.56       49.44      2.94 o 
   8  15   5       36.30       29.25      1.86 o 
   9  15   5       38.10       42.89      2.76 o 
  10  15   5        0.10        1.80      2.37 o 
  11  15   5       13.67       21.33      2.67 o 
  12  15   5       20.94       27.23      2.92 o 
   0  16   5        3.16       -0.71      1.91 o 
   1  16   5       67.60       61.86      2.30 o 
   2  16   5       30.56       28.15      1.85 o 
   3  16   5       33.06       31.41      1.96 o 
   4  16   5       20.10       13.93      1.71 o 
   5  16   5       49.15       49.88      2.64 o 
   6  16   5       52.92       52.00      2.73 o 
   7  16   5       37.44       40.30      2.23 o 
   8  16   5        6.96        7.42      1.68 o 
   9  16   5       31.63       37.23      2.69 o 
  10  16   5       14.69       18.64      2.51 o 
  11  16   5       94.21       95.30      3.71 o 
  12  16   5       16.95       21.37      2.93 o 
   0  17   5       45.13       46.10      3.01 o 
   1  17   5      231.96      205.65      4.04 o 
   2  17   5      358.06      327.85      6.22 o 
   3  17   5       70.83       52.88      2.72 o 
   4  17   5       74.85       63.87      2.87 o 
   5  17   5        8.16        4.47      2.12 o 
   6  17   5        4.45        0.52      2.59 o 
   7  17   5       19.43       17.95      2.21 o 
   8  17   5       11.34        5.88      2.19 o 
   9  17   5       19.27       22.74      2.51 o 
  10  17   5      131.16      138.15      4.20 o 
  11  17   5       15.63       16.15      2.69 o 
   0  18   5      225.42      217.29      6.68 o 
   1  18   5       52.77       50.31      2.81 o 
   2  18   5       97.89       88.75      3.19 o 
   3  18   5       45.57       41.82      2.66 o 
   4  18   5        5.38        3.37      1.92 o 
   5  18   5       23.43       19.30      2.34 o 
   6  18   5       27.95       30.28      2.80 o 
   7  18   5        2.87        4.40      2.06 o 
   8  18   5       45.34       38.13      3.23 o 
   9  18   5       36.87       44.79      3.71 o 
  10  18   5       10.36       11.13      2.55 o 
  11  18   5        0.43        0.09      2.58 o 
   0  19   5       66.79       59.90      4.20 o 
   1  19   5        9.18       12.65      2.16 o 
   2  19   5        8.23        4.52      2.05 o 
   3  19   5       36.58       38.84      3.26 o 
   4  19   5        4.35        6.89      2.05 o 
   5  19   5      147.47      135.66      3.89 o 
   6  19   5       47.08       49.81      2.97 o 
   7  19   5       34.86       34.64      2.69 o 
   8  19   5       30.78       29.86      3.29 o 
   9  19   5       23.54       20.68      3.22 o 
  10  19   5       22.46       23.58      3.35 o 
   0  20   5       12.86        6.65      3.04 o 
   1  20   5        1.96       -0.16      1.99 o 
   2  20   5       89.14       84.19      3.26 o 
   3  20   5       22.92       18.31      3.06 o 
   4  20   5       14.91       14.69      2.31 o 
   5  20   5        0.08       -2.03      2.03 o 
   6  20   5       67.92       70.44      3.25 o 
   7  20   5        2.03        2.01      2.55 o 
   8  20   5       57.65       73.85      8.21 o 
   9  20   5        7.73        5.34      2.91 o 
  10  20   5        8.12       14.47      3.92 o 
   0  21   5       36.11       31.40      3.77 o 
   1  21   5        4.67        6.38      2.25 o 
   2  21   5        0.02       -2.01      2.01 o 
   3  21   5        3.76        2.92      2.12 o 
   4  21   5        2.07       -0.84      2.09 o 
   5  21   5        5.04        6.76      2.38 o 
   6  21   5        0.99       -2.17      2.17 o 
   7  21   5       26.48       21.74      3.44 o 
   8  21   5       88.91       89.53      8.03 o 
   9  21   5       19.55       24.26      3.41 o 
   0  22   5       31.86       33.92      4.00 o 
   1  22   5       56.01       59.36      3.13 o 
   2  22   5       14.83       11.50      2.43 o 
   3  22   5       22.28       19.45      2.52 o 
   4  22   5       19.96       16.77      2.87 o 
   5  22   5       36.81       40.95      3.07 o 
   6  22   5       20.08       19.05      2.72 o 
   7  22   5       13.13       14.35      3.92 o 
   8  22   5       21.85       15.34      4.67 o 
   9  22   5       45.78       64.33      6.19 o 
   0  23   5       59.90       58.41      4.73 o 
   1  23   5       11.06        6.43      2.40 o 
   2  23   5       17.74       19.43      3.67 o 
   3  23   5        8.96        6.34      3.24 o 
   4  23   5      165.72      160.53      6.54 o 
   5  23   5       33.78       29.26      2.91 o 
   6  23   5       12.86        8.82      2.63 o 
   7  23   5       30.04       42.67      3.35 o 
   8  23   5        8.96       16.50      4.72 o 
   0  24   5       13.15       10.41      4.16 o 
   1  24   5       34.88       33.38      3.00 o 
   2  24   5        8.15        8.00      2.56 o 
   3  24   5       39.65       43.94      3.23 o 
   4  24   5       21.98       27.39      2.94 o 
   5  24   5       29.30       31.21      3.06 o 
   6  24   5        1.89       -2.17      2.71 o 
   7  24   5       18.17       16.50      2.95 o 
   0  25   5      115.63      124.30      6.18 o 
   1  25   5       48.40       60.27      3.96 o 
   2  25   5      142.40      157.44      4.74 o 
   3  25   5       48.17       55.13      3.58 o 
   4  25   5       21.61       22.63      3.01 o 
   5  25   5       12.04       11.87      3.04 o 
   6  25   5        5.54        5.95      4.02 o 
   0  26   5       56.23       65.00      5.45 o 
   1  26   5       22.28       22.32      3.06 o 
   2  26   5       11.15       13.34      3.32 o 
   3  26   5       49.16       55.95      3.68 o 
   4  26   5        8.79        8.11      3.00 o 
   5  26   5       15.81       18.25      3.03 o 
   0  27   5       16.85       16.89      7.08 o 
   1  27   5       32.54       32.95      3.44 o 
   2  27   5       85.48       94.49      4.23 o 
   3  27   5        6.54        2.66      2.91 o 
   0   0   6        4.99        4.57      1.82 o 
   1   0   6      156.09      150.34      2.63 o 
   2   0   6       84.50       82.14      2.29 o 
   3   0   6       32.67       35.06      1.94 o 
   4   0   6      118.97      117.79      2.89 o 
   5   0   6      377.73      346.76      7.04 o 
   6   0   6      405.59      384.44      5.67 o 
   7   0   6       21.04       15.21      1.71 o 
   8   0   6       18.44       16.70      1.78 o 
   9   0   6        6.37        9.04      3.18 o 
  10   0   6        7.34        4.92      2.70 o 
  11   0   6      104.39      106.84      4.89 o 
  12   0   6        9.68        4.25      2.96 o 
  13   0   6       20.04       29.69      3.70 o 
  14   0   6        5.82       12.68      3.57 o 
   0   1   6       37.03       33.92      2.95 o 
   1   1   6       75.82       87.97      1.46 o 
   2   1   6      325.91      359.50      3.39 o 
   3   1   6      177.78      185.89      2.30 o 
   4   1   6      272.11      283.97      3.22 o 
   5   1   6      142.11      142.69      2.30 o 
   6   1   6      215.06      194.41      2.70 o 
   7   1   6       69.88       56.09      1.68 o 
   8   1   6       60.89       65.11      1.78 o 
   9   1   6       48.77       50.35      2.87 o 
  10   1   6       11.60       11.37      2.01 o 
  11   1   6        3.82        5.13      2.00 o 
  12   1   6        7.05        6.17      2.06 o 
  13   1   6       14.00       19.27      2.48 o 
  14   1   6      172.00      197.63      5.06 o 
   0   2   6       58.56       71.62      1.86 o 
   1   2   6      311.47      313.03      3.30 o 
   2   2   6       97.11       77.41      1.53 o 
   3   2   6       61.67       60.36      1.45 o 
   4   2   6      167.70      160.56      2.20 o 
   5   2   6      195.70      203.83      2.72 o 
   6   2   6      246.28      244.85      3.06 o 
   7   2   6       46.72       44.08      1.72 o 
   8   2   6       77.73       73.31      1.87 o 
   9   2   6      140.19      137.16      3.49 o 
  10   2   6       86.30       83.34      3.23 o 
  11   2   6      120.62      130.48      3.68 o 
  12   2   6        3.68        2.32      2.02 o 
  13   2   6       66.88       73.08      3.37 o 
  14   2   6       14.82       18.06      2.70 o 
   0   3   6       63.58       57.89      2.08 o 
   1   3   6      318.59      315.78      3.32 o 
   2   3   6       88.15       95.19      1.78 o 
   3   3   6      180.05      191.73      2.35 o 
   4   3   6      209.13      225.06      2.64 o 
   5   3   6      745.94      746.86      6.07 o 
   6   3   6      466.56      446.19      4.47 o 
   7   3   6      488.07      512.13      4.97 o 
   8   3   6      210.10      208.88      2.88 o 
   9   3   6       16.27       15.67      1.93 o 
  10   3   6      259.81      253.85      4.97 o 
  11   3   6       36.47       43.55      3.79 o 
  12   3   6       40.63       51.33      3.00 o 
  13   3   6       10.91        9.93      2.38 o 
  14   3   6       14.91       22.64      2.84 o 
   0   4   6       66.66       72.83      2.94 o 
   1   4   6      178.55      186.79      2.68 o 
   2   4   6      111.13      106.07      1.87 o 
   3   4   6      277.83      294.12      3.05 o 
   4   4   6      854.72      868.41      6.81 o 
   5   4   6      687.92      688.46      6.07 o 
   6   4   6      218.64      209.83      2.66 o 
   7   4   6      258.83      251.53      3.18 o 
   8   4   6       71.40       82.27      1.94 o 
   9   4   6       75.42       89.89      2.98 o 
  10   4   6        1.13        3.80      1.83 o 
  11   4   6        6.58        5.64      1.97 o 
  12   4   6       15.06       12.22      3.10 o 
  13   4   6       17.38       19.43      2.63 o 
  14   4   6       19.28       24.06      2.86 o 
   0   5   6      309.90      310.57      5.79 o 
   1   5   6       44.80       37.66      1.97 o 
   2   5   6       11.83       14.31      1.14 o 
   3   5   6      427.75      435.43      4.26 o 
   4   5   6       19.75       17.11      1.11 o 
   5   5   6      132.01      122.28      2.04 o 
   6   5   6       27.80       28.04      1.54 o 
   7   5   6       59.94       47.91      1.58 o 
   8   5   6       33.80       36.62      1.53 o 
   9   5   6       36.32       32.58      2.32 o 
  10   5   6        2.86       -0.64      1.78 o 
  11   5   6       37.07       36.56      2.61 o 
  12   5   6        3.72        6.29      2.06 o 
  13   5   6       14.41       10.25      2.39 o 
  14   5   6       14.68       17.03      2.74 o 
   0   6   6      220.79      219.87      4.70 o 
   1   6   6      249.53      238.54      3.47 o 
   2   6   6      227.91      221.05      3.32 o 
   3   6   6      311.08      309.36      3.41 o 
   4   6   6      167.15      164.63      2.28 o 
   5   6   6      165.04      165.91      2.33 o 
   6   6   6      364.42      367.80      3.74 o 
   7   6   6      117.24      118.71      2.10 o 
   8   6   6       33.95       30.19      1.40 o 
   9   6   6       81.24       84.20      2.92 o 
  10   6   6        4.01        3.14      1.84 o 
  11   6   6       27.13       28.47      2.50 o 
  12   6   6        3.81        2.11      2.14 o 
  13   6   6        6.29       12.39      2.67 o 
   0   7   6        7.87       10.34      1.88 o 
   1   7   6       31.36       29.76      1.56 o 
   2   7   6      275.10      261.17      3.72 o 
   3   7   6      237.71      221.78      2.79 o 
   4   7   6      297.03      277.99      3.24 o 
   5   7   6      330.43      302.17      3.27 o 
   6   7   6      151.97      144.35      2.27 o 
   7   7   6       95.83       86.59      1.89 o 
   8   7   6       12.12        7.87      1.15 o 
   9   7   6       33.01       27.71      2.23 o 
  10   7   6       19.35       23.02      2.28 o 
  11   7   6       86.25       87.56      3.55 o 
  12   7   6       77.03       86.51      3.45 o 
  13   7   6       22.04       24.60      3.23 o 
   0   8   6       43.09       45.01      2.64 o 
   1   8   6      132.69      139.43      2.72 o 
   2   8   6      323.52      304.12      4.10 o 
   3   8   6      169.37      159.60      2.93 o 
   4   8   6       48.53       40.56      1.52 o 
   5   8   6      552.22      519.06      5.02 o 
   6   8   6      303.81      301.97      3.36 o 
   7   8   6       55.51       45.61      1.75 o 
   8   8   6      208.16      204.61      3.01 o 
   9   8   6      106.40      102.34      2.90 o 
  10   8   6        7.48       13.93      3.13 o 
  11   8   6       18.60       23.19      2.45 o 
  12   8   6       18.58       20.81      2.50 o 
  13   8   6       19.64       22.37      2.73 o 
   0   9   6        1.64        2.66      1.74 o 
   1   9   6      113.70      117.53      2.56 o 
   2   9   6       80.91       72.71      2.30 o 
   3   9   6      114.17      106.74      2.49 o 
   4   9   6      449.87      437.19      4.78 o 
   5   9   6      331.80      326.97      3.72 o 
   6   9   6      253.69      228.79      2.90 o 
   7   9   6      133.72      124.30      2.21 o 
   8   9   6       49.17       45.14      1.76 o 
   9   9   6        8.55        9.75      1.73 o 
  10   9   6        2.00       -1.51      1.64 o 
  11   9   6       91.36      100.99      3.57 o 
  12   9   6       34.64       39.88      3.21 o 
  13   9   6       37.64       45.07      3.21 o 
   0  10   6       11.02        8.22      1.96 o 
   1  10   6       88.47      101.13      2.48 o 
   2  10   6      206.94      215.02      3.50 o 
   3  10   6      165.85      156.60      2.94 o 
   4  10   6        9.59        8.53      1.44 o 
   5  10   6      156.78      143.87      2.78 o 
   6  10   6      179.47      175.43      2.53 o 
   7  10   6        2.69        0.17      1.08 o 
   8  10   6      106.77      104.74      2.28 o 
   9  10   6       32.81       34.27      2.24 o 
  10  10   6       21.15       18.23      1.99 o 
  11  10   6       24.15       17.61      2.36 o 
  12  10   6       61.63       69.35      3.44 o 
  13  10   6       25.74       33.31      3.01 o 
   0  11   6      190.63      163.95      4.30 o 
   1  11   6       15.69       13.33      1.45 o 
   2  11   6      162.94      149.23      2.91 o 
   3  11   6      136.60      134.46      2.79 o 
   4  11   6      100.22       90.11      2.43 o 
   5  11   6       23.53       16.63      1.59 o 
   6  11   6      150.37      135.36      2.61 o 
   7  11   6       73.74       67.26      1.81 o 
   8  11   6       40.10       37.37      1.72 o 
   9  11   6       35.88       39.24      2.28 o 
  10  11   6       16.98       20.21      2.61 o 
  11  11   6       31.95       36.70      2.52 o 
  12  11   6       66.91       69.97      3.85 o 
   0  12   6       12.57       12.32      2.10 o 
   1  12   6      182.52      174.44      3.21 o 
   2  12   6       95.18       81.27      2.37 o 
   3  12   6       87.38       73.93      2.28 o 
   4  12   6       22.07       16.78      1.61 o 
   5  12   6      184.71      167.36      3.17 o 
   6  12   6       61.44       58.63      2.03 o 
   7  12   6      141.21      131.27      2.51 o 
   8  12   6       32.22       31.15      1.69 o 
   9  12   6        6.55       10.18      1.99 o 
  10  12   6       12.53       11.55      2.04 o 
  11  12   6        8.67        5.37      2.10 o 
  12  12   6       38.18       43.30      4.23 o 
   0  13   6      119.39      129.07      4.11 o 
   1  13   6      245.65      242.85      3.91 o 
   2  13   6      263.43      240.65      3.88 o 
   3  13   6       44.99       49.89      2.48 o 
   4  13   6      151.27      150.29      3.05 o 
   5  13   6       52.08       51.45      2.18 o 
   6  13   6        3.28        5.09      2.02 o 
   7  13   6       15.34       16.03      1.62 o 
   8  13   6       22.76       24.02      2.50 o 
   9  13   6        4.56        1.52      2.98 o 
  10  13   6        3.21        2.36      3.25 o 
  11  13   6       66.66       71.80      3.49 o 
  12  13   6       11.20       15.13      5.26 o 
   0  14   6      625.76      634.83     11.18 o 
   1  14   6      180.68      163.03      3.28 o 
   2  14   6      206.46      168.57      3.30 o 
   3  14   6        6.61        5.17      1.46 o 
   4  14   6      145.82      124.73      3.08 o 
   5  14   6       20.27       14.72      1.67 o 
   6  14   6      171.76      164.00      3.29 o 
   7  14   6       70.12       74.57      2.55 o 
   8  14   6       20.15       18.59      1.93 o 
   9  14   6       60.05       65.29      3.76 o 
  10  14   6        1.67       -0.67      2.84 o 
  11  14   6        5.28        1.94      2.47 o 
  12  14   6       30.47       42.31      3.25 o 
   0  15   6       18.95       24.31      2.75 o 
   1  15   6      610.35      560.08      6.70 o 
   2  15   6      139.30      133.66      3.07 o 
   3  15   6      308.13      272.76      4.29 o 
   4  15   6       35.87       36.74      2.59 o 
   5  15   6       56.83       51.24      2.28 o 
   6  15   6        4.82        3.32      1.58 o 
   7  15   6       23.11       23.54      2.07 o 
   8  15   6       66.43       66.86      2.51 o 
   9  15   6       19.66       24.34      3.05 o 
  10  15   6        5.59        5.24      2.74 o 
  11  15   6        4.44       -0.54      3.01 o 
   0  16   6      246.03      212.06      5.42 o 
   1  16   6       80.30       75.40      2.57 o 
   2  16   6        9.02        3.49      1.57 o 
   3  16   6       27.82       24.56      1.96 o 
   4  16   6      127.85      129.43      3.06 o 
   5  16   6       25.66       22.91      3.26 o 
   6  16   6       36.75       35.98      2.15 o 
   7  16   6       39.73       37.38      2.48 o 
   8  16   6       12.38        9.66      2.29 o 
   9  16   6       13.65       13.23      2.77 o 
  10  16   6       26.84       24.59      3.40 o 
  11  16   6       13.07       15.79      5.36 o 
   0  17   6      122.16       90.03      3.84 o 
   1  17   6        6.81        3.81      1.64 o 
   2  17   6       32.80       23.52      1.95 o 
   3  17   6       66.83       67.57      3.13 o 
   4  17   6       41.39       39.46      3.25 o 
   5  17   6        7.33        4.61      1.69 o 
   6  17   6        7.64        5.50      2.19 o 
   7  17   6       21.41       25.23      3.71 o 
   8  17   6       12.95        9.91      2.36 o 
   9  17   6       46.06       60.67      4.11 o 
  10  17   6        1.92        0.42      4.03 o 
   0  18   6       11.14        5.31      2.40 o 
   1  18   6       29.82       25.77      2.04 o 
   2  18   6       85.24       84.43      2.72 o 
   3  18   6       22.22       21.56      1.94 o 
   4  18   6       13.89       13.79      2.29 o 
   5  18   6        5.80        3.35      2.13 o 
   6  18   6       16.55       18.79      3.29 o 
   7  18   6       15.56       16.19      2.55 o 
   8  18   6       24.92       26.57      4.73 o 
   9  18   6       54.42       70.45      4.30 o 
  10  18   6       20.84       21.87      3.46 o 
   0  19   6        9.48        6.57      3.15 o 
   1  19   6      100.25      100.81      3.64 o 
   2  19   6       76.94       80.14      3.43 o 
   3  19   6        6.46        1.98      2.13 o 
   4  19   6       20.55       18.54      2.43 o 
   5  19   6        2.67        2.05      2.19 o 
   6  19   6        2.99       -0.97      2.29 o 
   7  19   6      109.08      108.57      6.50 o 
   8  19   6       40.12       43.77      4.98 o 
   9  19   6       53.45       60.13      6.18 o 
   0  20   6       96.66      100.14      5.25 o 
   1  20   6       29.88       21.17      2.39 o 
   2  20   6        8.17        7.75      2.33 o 
   3  20   6       26.58       27.73      2.65 o 
   4  20   6        8.65        6.42      2.28 o 
   5  20   6       18.63       18.24      2.64 o 
   6  20   6       57.17       66.16      3.57 o 
   7  20   6        5.97        6.08      2.65 o 
   8  20   6        1.01       -2.34      5.76 o 
   9  20   6        6.70       11.26      3.41 o 
   0  21   6        0.06       -1.54      2.84 o 
   1  21   6        3.31        0.99      2.15 o 
   2  21   6        3.93        1.24      2.25 o 
   3  21   6       42.47       45.83      3.14 o 
   4  21   6        3.77        1.36      2.42 o 
   5  21   6       33.56       33.70      2.97 o 
   6  21   6       53.86       59.71      3.45 o 
   7  21   6       46.66       49.06      3.45 o 
   8  21   6        5.37        7.61      4.77 o 
   0  22   6        1.15       -2.21      3.67 o 
   1  22   6       16.76       19.58      2.68 o 
   2  22   6       16.20       18.84      2.69 o 
   3  22   6       49.85       57.24      3.45 o 
   4  22   6       98.95       89.87      3.83 o 
   5  22   6        6.22        3.33      3.53 o 
   6  22   6        3.03        3.79      2.57 o 
   7  22   6        4.50        3.50      3.28 o 
   0  23   6        1.83       -0.08      4.51 o 
   1  23   6       29.02       30.70      3.07 o 
   2  23   6      159.61      178.66      4.92 o 
   3  23   6       42.13       50.53      3.47 o 
   4  23   6       53.34       56.05      3.61 o 
   5  23   6        2.31        1.97      2.62 o 
   6  23   6       10.84        5.44      2.74 o 
   0  24   6        0.20       -2.56      3.70 o 
   1  24   6       16.19       14.12      2.72 o 
   2  24   6       25.38       27.19      3.10 o 
   3  24   6      110.09      121.18      4.90 o 
   4  24   6        7.29        6.36      2.79 o 
   5  24   6       22.66       17.83      4.68 o 
   0  25   6        3.90       -3.40      3.62 o 
   1  25   6        7.94        6.81      2.78 o 
   2  25   6        1.25        0.34      2.70 o 
   3  25   6       30.35       28.18      3.26 o 
   4  25   6       20.90       27.46      3.64 o 
   0  26   6       20.94       21.17      4.54 o 
   1  26   6       12.55        9.49      2.98 o 
   0   0   7      896.51      843.70     21.03 o 
   1   0   7       49.49       45.93      2.66 o 
   2   0   7      280.92      287.61      4.65 o 
   3   0   7        0.96       -1.37      1.37 o 
   4   0   7        0.01       -0.69      1.73 o 
   5   0   7       25.11       27.47      2.03 o 
   6   0   7      184.91      183.12      3.89 o 
   7   0   7        0.58       -1.16      1.61 o 
   8   0   7       50.32       44.62      3.59 o 
   9   0   7        0.06       -0.51      3.22 o 
  10   0   7       92.63      103.10      6.20 o 
  11   0   7        2.95        2.96      3.09 o 
  12   0   7      186.47      207.37      7.03 o 
  13   0   7       18.05       20.68      7.04 o 
   0   1   7      302.53      294.18      7.37 o 
   1   1   7       42.19       33.21      2.36 o 
   2   1   7       40.55       40.24      1.62 o 
   3   1   7       46.71       51.87      1.66 o 
   4   1   7      648.85      628.80      5.78 o 
   5   1   7       25.71       24.50      1.42 o 
   6   1   7      356.67      353.56      3.99 o 
   7   1   7      136.12      134.49      2.42 o 
   8   1   7       18.28       19.60      1.66 o 
   9   1   7        9.70       11.59      2.00 o 
  10   1   7       19.35       24.48      2.41 o 
  11   1   7       59.50       73.20      3.76 o 
  12   1   7        3.97        5.71      2.30 o 
  13   1   7       25.30       26.14      2.83 o 
   0   2   7      197.23      191.73      7.05 o 
   1   2   7       56.00       61.20      1.97 o 
   2   2   7        6.77        3.58      1.24 o 
   3   2   7      406.05      395.00      4.10 o 
   4   2   7      167.54      169.11      2.70 o 
   5   2   7       56.09       56.37      1.79 o 
   6   2   7      335.63      324.49      3.80 o 
   7   2   7       86.08       84.63      2.05 o 
   8   2   7       35.81       39.51      1.96 o 
   9   2   7       20.39       25.73      2.26 o 
  10   2   7       79.36       75.86      3.13 o 
  11   2   7        4.99        5.27      2.16 o 
  12   2   7       18.84       21.27      2.64 o 
  13   2   7        1.41       -0.78      2.61 o 
   0   3   7       39.60       40.81      3.40 o 
   1   3   7        0.67       -1.17      1.48 o 
   2   3   7       20.82       22.18      1.53 o 
   3   3   7       12.65       10.57      1.41 o 
   4   3   7      132.13      132.61      2.33 o 
   5   3   7      156.70      158.56      2.54 o 
   6   3   7       80.61       65.72      1.89 o 
   7   3   7       40.08       40.86      1.68 o 
   8   3   7       62.92       60.79      2.63 o 
   9   3   7       39.21       37.62      2.50 o 
  10   3   7      103.08      119.68      3.65 o 
  11   3   7        1.93        2.19      2.58 o 
  12   3   7        2.01       -0.08      2.27 o 
  13   3   7       42.73       56.03      4.28 o 
   0   4   7      191.12      200.88      5.43 o 
   1   4   7      362.48      360.89      4.69 o 
   2   4   7       45.62       41.15      2.78 o 
   3   4   7        2.31       -0.91      1.18 o 
   4   4   7      197.52      179.69      2.71 o 
   5   4   7      341.77      349.20      3.93 o 
   6   4   7      235.09      223.98      3.10 o 
   7   4   7      139.32      141.76      2.49 o 
   8   4   7       32.22       37.39      2.11 o 
   9   4   7        1.07        3.15      1.83 o 
  10   4   7        1.92        2.49      2.03 o 
  11   4   7       26.25       24.14      2.52 o 
  12   4   7       38.84       42.33      3.02 o 
   0   5   7       32.64       34.83      4.11 o 
   1   5   7      242.90      230.45      3.66 o 
   2   5   7      292.45      290.53      4.14 o 
   3   5   7      243.84      224.06      3.25 o 
   4   5   7      222.07      207.63      3.42 o 
   5   5   7      112.88       97.40      2.09 o 
   6   5   7       12.36        9.48      1.29 o 
   7   5   7      135.27      154.82      2.63 o 
   8   5   7       30.94       35.45      1.78 o 
   9   5   7        5.87        5.14      1.95 o 
  10   5   7       66.29       70.94      3.06 o 
  11   5   7        4.21        5.10      2.26 o 
  12   5   7       40.81       43.81      4.99 o 
   0   6   7      161.33      147.68      4.24 o 
   1   6   7       38.79       43.11      2.04 o 
   2   6   7      364.24      348.78      4.63 o 
   3   6   7      122.71      109.07      2.61 o 
   4   6   7      244.31      212.41      3.23 o 
   5   6   7      271.85      250.04      3.84 o 
   6   6   7      517.46      494.95      5.03 o 
   7   6   7       35.70       34.85      1.93 o 
   8   6   7        9.51        8.31      1.41 o 
   9   6   7       75.84       74.05      3.08 o 
  10   6   7       50.47       51.45      4.43 o 
  11   6   7       68.79       77.41      3.40 o 
  12   6   7       59.12       67.00      3.42 o 
   0   7   7        1.02       -0.46      1.79 o 
   1   7   7      170.26      165.16      3.17 o 
   2   7   7       41.25       35.90      2.04 o 
   3   7   7       18.25       11.93      1.57 o 
   4   7   7        8.62        7.31      1.35 o 
   5   7   7       46.25       48.47      1.90 o 
   6   7   7        7.52        5.62      1.38 o 
   7   7   7      101.83      101.66      2.19 o 
   8   7   7       68.16       69.98      2.46 o 
   9   7   7       25.32       31.77      2.49 o 
  10   7   7        3.95        6.89      2.16 o 
  11   7   7       42.45       52.20      3.14 o 
  12   7   7       48.02       54.15      3.22 o 
   0   8   7       22.96       12.27      2.22 o 
   1   8   7       69.41       73.74      2.34 o 
   2   8   7      295.56      269.20      4.08 o 
   3   8   7       44.13       43.77      2.67 o 
   4   8   7      219.29      204.97      3.52 o 
   5   8   7      133.51      119.21      2.55 o 
   6   8   7       53.79       54.13      2.13 o 
   7   8   7       14.18       13.85      1.51 o 
   8   8   7        1.26       -0.68      1.33 o 
   9   8   7        7.61        7.51      1.94 o 
  10   8   7       99.73      109.23      3.62 o 
  11   8   7       24.30       25.48      2.68 o 
  12   8   7       18.54       20.31      3.06 o 
   0   9   7      359.20      366.96      6.97 o 
   1   9   7       49.55       53.35      2.17 o 
   2   9   7       37.28       28.74      1.83 o 
   3   9   7       31.81       27.94      2.36 o 
   4   9   7       67.17       64.63      2.26 o 
   5   9   7        1.01        0.18      1.29 o 
   6   9   7        6.29        8.66      1.48 o 
   7   9   7        1.38       -0.12      1.46 o 
   8   9   7       53.84       52.20      2.64 o 
   9   9   7        2.15        1.32      2.21 o 
  10   9   7       12.76        9.35      2.28 o 
  11   9   7       19.47       15.46      2.49 o 
  12   9   7       17.38       22.25      2.84 o 
   0  10   7       34.22       29.33      4.17 o 
   1  10   7       56.30       53.80      2.19 o 
   2  10   7        6.86        4.35      1.53 o 
   3  10   7      141.46      130.76      3.20 o 
   4  10   7       21.15       23.82      1.82 o 
   5  10   7       89.02       84.51      2.51 o 
   6  10   7       63.52       66.47      2.16 o 
   7  10   7       11.83       11.56      1.90 o 
   8  10   7       11.56        6.76      2.14 o 
   9  10   7        6.47        3.31      2.36 o 
  10  10   7       16.88       17.30      2.81 o 
  11  10   7       41.81       47.64      3.12 o 
   0  11   7      210.27      209.99      7.37 o 
   1  11   7      262.46      249.67      4.04 o 
   2  11   7       57.64       51.77      2.17 o 
   3  11   7      311.20      298.43      4.48 o 
   4  11   7      196.61      186.09      3.48 o 
   5  11   7       44.36       42.78      2.15 o 
   6  11   7      127.01      118.67      2.68 o 
   7  11   7      151.28      155.32      3.06 o 
   8  11   7       22.74       21.26      2.34 o 
   9  11   7        1.95       -2.58      3.01 o 
  10  11   7        9.10        6.93      3.06 o 
  11  11   7        2.94        6.95      4.47 o 
   0  12   7       21.28       10.70      2.36 o 
   1  12   7       12.02       10.46      1.82 o 
   2  12   7       49.50       50.40      2.82 o 
   3  12   7      220.67      201.63      3.70 o 
   4  12   7       61.53       59.07      2.34 o 
   5  12   7        6.11        4.25      1.60 o 
   6  12   7       33.31       32.24      1.94 o 
   7  12   7      107.58      104.59      2.62 o 
   8  12   7       20.48       15.78      2.16 o 
   9  12   7        1.66        0.42      2.91 o 
  10  12   7       11.66        5.25      3.30 o 
  11  12   7       53.95       73.15      8.34 o 
   0  13   7        2.37        0.58      2.81 o 
   1  13   7       88.63       77.96      2.52 o 
   2  13   7      438.40      424.78      5.65 o 
   3  13   7       93.92       83.92      2.63 o 
   4  13   7      115.15      113.25      4.05 o 
   5  13   7       26.73       29.42      1.98 o 
   6  13   7        1.25       -1.64      1.64 o 
   7  13   7       28.53       31.17      2.00 o 
   8  13   7       21.76       23.35      3.52 o 
   9  13   7       58.72       69.69      6.05 o 
  10  13   7       11.11       10.08      3.59 o 
  11  13   7       20.03       25.34      4.36 o 
   0  14   7       11.55        6.40      2.35 o 
   1  14   7      119.25      112.22      2.93 o 
   2  14   7        1.17       -0.31      1.78 o 
   3  14   7       13.78        9.22      1.74 o 
   4  14   7       45.55       43.38      2.30 o 
   5  14   7       17.22       14.51      1.84 o 
   6  14   7       47.31       45.68      2.57 o 
   7  14   7        2.40        1.19      1.84 o 
   8  14   7       34.65       41.41      4.76 o 
   9  14   7        1.36       -2.81      2.81 o 
  10  14   7       26.59       29.03      4.37 o 
   0  15   7       94.85       84.77      4.81 o 
   1  15   7      132.30      129.59      3.23 o 
   2  15   7        6.55        5.37      1.68 o 
   3  15   7       21.63       12.20      1.81 o 
   4  15   7       28.11       24.07      2.61 o 
   5  15   7       20.45       19.91      2.11 o 
   6  15   7       22.60       20.92      2.20 o 
   7  15   7        1.43       -1.06      1.60 o 
   8  15   7       54.72       58.29      3.55 o 
   9  15   7       20.14       24.72      3.33 o 
  10  15   7        9.53       13.62      3.37 o 
   0  16   7        0.04       -1.29      2.36 o 
   1  16   7       43.97       41.43      2.36 o 
   2  16   7       57.01       60.94      2.61 o 
   3  16   7       19.56       19.76      1.99 o 
   4  16   7       31.66       36.30      2.98 o 
   5  16   7       58.54       55.49      4.66 o 
   6  16   7        0.49       -1.77      1.77 o 
   7  16   7       48.57       53.11      3.24 o 
   8  16   7       14.72       12.73      3.78 o 
   9  16   7       12.91       19.42      3.24 o 
   0  17   7       26.56       19.79      3.81 o 
   1  17   7       31.33       33.46      2.25 o 
   2  17   7       85.16       87.87      3.19 o 
   3  17   7       18.50       18.52      1.97 o 
   4  17   7       57.57       61.80      3.35 o 
   5  17   7        3.35       -1.41      1.91 o 
   6  17   7        1.55        3.16      1.93 o 
   7  17   7        9.29        3.05      2.30 o 
   8  17   7       96.29      100.80      4.62 o 
   9  17   7       19.31       17.82      3.43 o 
   0  18   7      117.27      120.58      4.53 o 
   1  18   7       11.72       14.18      1.95 o 
   2  18   7       77.00       69.72      2.70 o 
   3  18   7       23.97       22.62      2.18 o 
   4  18   7       36.84       42.72      2.47 o 
   5  18   7        8.57        6.67      1.99 o 
   6  18   7       30.86       22.69      2.60 o 
   7  18   7        3.23        2.61      3.10 o 
   8  18   7       62.98       81.26      4.50 o 
   0  19   7        8.79        7.82      2.77 o 
   1  19   7       23.60       22.06      2.16 o 
   2  19   7       86.92       92.16      3.04 o 
   3  19   7       53.32       54.69      2.69 o 
   4  19   7       24.74       15.82      2.37 o 
   5  19   7        0.30       -2.34      2.34 o 
   6  19   7        0.99        0.05      2.58 o 
   7  19   7        2.83       -0.60      2.67 o 
   8  19   7       19.69       17.81      4.16 o 
   0  20   7       16.96       13.07      3.78 o 
   1  20   7       44.46       47.81      3.33 o 
   2  20   7        6.42        3.93      2.53 o 
   3  20   7       21.85       20.80      2.86 o 
   4  20   7       30.26       25.74      2.85 o 
   5  20   7       28.28       23.33      4.00 o 
   6  20   7        3.53       -1.34      2.63 o 
   7  20   7        0.69       -3.29      3.29 o 
   0  21   7       13.71       10.30      3.79 o 
   1  21   7        5.49        2.21      2.60 o 
   2  21   7       35.43       48.42      3.45 o 
   3  21   7       22.58       24.30      2.99 o 
   4  21   7       10.03        5.59      2.71 o 
   5  21   7        4.91        3.36      2.71 o 
   6  21   7       24.87       18.25      3.14 o 
   0  22   7        0.44       -3.39      3.39 o 
   1  22   7       22.13       18.27      2.97 o 
   2  22   7        6.64        3.59      3.51 o 
   3  22   7       82.24       90.84      4.00 o 
   4  22   7       22.87       23.77      3.08 o 
   5  22   7       12.87       14.97      4.44 o 
   0  23   7       17.75       26.53      4.43 o 
   1  23   7       10.89       13.21      2.87 o 
   2  23   7       15.33       14.12      3.25 o 
   3  23   7       38.22       36.17      3.41 o 
   0  24   7       14.10       18.02      6.05 o 
   1  24   7       35.36       41.14      3.54 o 
   0   0   8        1.38       -1.32      3.82 o 
   1   0   8       24.76       26.39      3.32 o 
   2   0   8      150.83      135.73      5.29 o 
   3   0   8        0.16       -0.06      2.55 o 
   4   0   8       67.79       62.76      4.18 o 
   5   0   8       22.55       23.10      3.36 o 
   6   0   8       21.94       20.93      2.12 o 
   7   0   8       14.02       16.05      2.05 o 
   8   0   8        8.06       10.13      2.38 o 
   9   0   8        5.53        7.11      3.09 o 
  10   0   8      206.66      249.54      7.52 o 
  11   0   8       26.74       28.44      5.25 o 
   0   1   8       81.47       82.51      4.25 o 
   1   1   8       40.60       34.56      2.47 o 
   2   1   8       77.87       67.02      2.91 o 
   3   1   8       11.65       12.18      2.12 o 
   4   1   8       20.73       23.07      2.04 o 
   5   1   8      272.62      272.35      4.11 o 
   6   1   8       27.57       31.42      1.70 o 
   7   1   8       21.73       19.69      1.82 o 
   8   1   8      103.15      109.94      2.80 o 
   9   1   8        1.65        2.67      2.10 o 
  10   1   8       44.96       59.55      3.20 o 
  11   1   8        2.09        2.69      2.44 o 
   0   2   8        0.08       -2.26      2.59 o 
   1   2   8       39.05       33.64      2.51 o 
   2   2   8       17.92       16.50      2.19 o 
   3   2   8      135.37      143.73      3.32 o 
   4   2   8       41.82       41.17      2.07 o 
   5   2   8       53.22       56.10      2.28 o 
   6   2   8       24.31       24.94      2.27 o 
   7   2   8        1.82        2.68      1.30 o 
   8   2   8        8.60        9.51      2.09 o 
   9   2   8       25.35       26.19      2.48 o 
  10   2   8      122.86      134.31      4.08 o 
  11   2   8       20.86       27.10      5.03 o 
   0   3   8       26.97       26.96      6.10 o 
   1   3   8      104.43      101.75      3.44 o 
   2   3   8      247.43      246.42      4.34 o 
   3   3   8       54.98       53.48      2.15 o 
   4   3   8      101.76       88.82      2.53 o 
   5   3   8       10.65        9.96      1.68 o 
   6   3   8       13.41       11.80      2.24 o 
   7   3   8        5.36        3.15      1.56 o 
   8   3   8       19.92       22.00      2.11 o 
   9   3   8       51.41       59.36      3.09 o 
  10   3   8       10.14        5.90      2.34 o 
  11   3   8       22.63       17.40      2.61 o 
   0   4   8      176.72      165.70      5.78 o 
   1   4   8      353.40      340.63      5.86 o 
   2   4   8      136.08      135.63      4.30 o 
   3   4   8      118.32      123.34      2.80 o 
   4   4   8       73.09       71.12      2.34 o 
   5   4   8      233.34      225.89      3.74 o 
   6   4   8       41.20       39.43      2.34 o 
   7   4   8       22.43       21.39      1.93 o 
   8   4   8       11.44       15.87      1.97 o 
   9   4   8        1.88        3.78      2.58 o 
  10   4   8       66.37       73.75      3.40 o 
  11   4   8        7.98        9.50      2.52 o 
   0   5   8       50.90       53.98      6.35 o 
   1   5   8       64.13       72.47      2.69 o 
   2   5   8       28.14       23.71      2.88 o 
   3   5   8       11.64        9.15      1.52 o 
   4   5   8       52.60       50.23      2.19 o 
   5   5   8       28.75       30.16      2.43 o 
   6   5   8       16.42       15.10      1.82 o 
   7   5   8       24.92       31.50      2.18 o 
   8   5   8       23.18       23.58      3.88 o 
   9   5   8       31.95       34.20      4.23 o 
  10   5   8        1.58        2.05      2.53 o 
  11   5   8       29.79       29.62      2.87 o 
   0   6   8       16.33       12.19      4.46 o 
   1   6   8      108.03       93.88      2.95 o 
   2   6   8       54.77       54.83      2.49 o 
   3   6   8       33.94       36.90      1.97 o 
   4   6   8      104.14      109.79      2.73 o 
   5   6   8        5.86        6.00      1.83 o 
   6   6   8       77.95       81.89      2.88 o 
   7   6   8        3.46        2.59      1.58 o 
   8   6   8        3.67       -1.43      1.98 o 
   9   6   8        4.19        5.26      3.10 o 
  10   6   8        8.06        2.15      3.42 o 
  11   6   8       21.42       24.61      4.10 o 
   0   7   8      200.38      208.48      5.28 o 
   1   7   8        4.24        0.78      1.63 o 
   2   7   8      145.85      141.43      3.49 o 
   3   7   8        8.78        5.20      1.49 o 
   4   7   8        3.15       -0.52      1.47 o 
   5   7   8        0.15       -0.49      1.81 o 
   6   7   8       26.56       21.79      1.84 o 
   7   7   8       33.51       41.06      4.28 o 
   8   7   8        1.16       -2.03      2.03 o 
   9   7   8       52.75       54.85      4.63 o 
  10   7   8        3.57       -0.07      3.34 o 
  11   7   8        7.37        6.75      2.93 o 
   0   8   8        5.02        3.95      2.41 o 
   1   8   8      295.27      273.10      4.35 o 
   2   8   8       95.67       84.60      3.44 o 
   3   8   8       17.35       21.19      2.29 o 
   4   8   8       59.67       57.15      2.28 o 
   5   8   8       64.23       60.42      2.31 o 
   6   8   8       23.38       22.47      1.90 o 
   7   8   8       22.64       22.04      1.94 o 
   8   8   8       21.24       20.17      5.48 o 
   9   8   8       22.70       23.99      3.85 o 
  10   8   8        7.91        5.86      4.43 o 
   0   9   8      117.14      118.52      4.24 o 
   1   9   8       25.28       25.99      2.08 o 
   2   9   8       95.94       95.78      2.75 o 
   3   9   8        4.88        5.95      1.77 o 
   4   9   8      121.22      115.46      2.86 o 
   5   9   8       49.88       51.68      3.21 o 
   6   9   8        6.19        4.99      1.65 o 
   7   9   8       50.63       56.42      2.46 o 
   8   9   8        3.61        2.20      2.20 o 
   9   9   8        4.52        1.29      4.87 o 
  10   9   8       25.44       35.53      7.44 o 
   0  10   8        4.46        2.42      2.66 o 
   1  10   8      148.90      127.33      3.15 o 
   2  10   8       38.96       36.14      2.78 o 
   3  10   8       57.97       51.94      2.45 o 
   4  10   8       61.16       58.32      2.71 o 
   5  10   8       15.36       15.73      1.82 o 
   6  10   8        4.32        5.55      1.74 o 
   7  10   8        3.53        5.22      1.74 o 
   8  10   8       27.80       26.79      2.76 o 
   9  10   8        2.59        1.55      3.34 o 
  10  10   8        1.72        2.75      4.94 o 
   0  11   8       57.70       61.58      3.60 o 
   1  11   8       32.00       25.25      2.07 o 
   2  11   8       21.66       19.12      2.03 o 
   3  11   8      102.61      108.32      3.01 o 
   4  11   8       38.91       38.18      2.46 o 
   5  11   8       75.89       75.52      2.83 o 
   6  11   8        7.92       10.11      2.10 o 
   7  11   8       21.06       23.33      3.22 o 
   8  11   8       15.06       15.85      2.56 o 
   9  11   8        6.24       12.49      5.58 o 
  10  11   8       18.14       11.30      5.33 o 
   0  12   8        2.83       -0.07      2.44 o 
   1  12   8       43.57       42.03      2.35 o 
   2  12   8      127.09      122.67      3.19 o 
   3  12   8       14.69       12.04      1.90 o 
   4  12   8       26.52       23.04      3.16 o 
   5  12   8       65.71       63.72      2.60 o 
   6  12   8       78.28       73.59      2.68 o 
   7  12   8       25.63       26.76      2.20 o 
   8  12   8       13.02       13.93      2.55 o 
   9  12   8       32.75       42.59      4.62 o 
   0  13   8      116.66      129.52      4.67 o 
   1  13   8       30.97       31.21      2.22 o 
   2  13   8       28.95       30.27      2.39 o 
   3  13   8       32.70       28.52      2.29 o 
   4  13   8       18.99       19.05      2.32 o 
   5  13   8       18.56       16.37      2.23 o 
   6  13   8       20.01       20.31      3.13 o 
   7  13   8       22.84       23.96      2.46 o 
   8  13   8        2.18       -0.04      2.51 o 
   9  13   8       34.67       36.82      5.12 o 
   0  14   8        3.86        4.35      2.57 o 
   1  14   8       10.00        8.21      1.92 o 
   2  14   8       28.12       22.65      2.12 o 
   3  14   8       91.43       95.91      3.00 o 
   4  14   8        4.38        3.42      1.89 o 
   5  14   8       78.06       79.90      2.98 o 
   6  14   8       75.60       78.98      2.65 o 
   7  14   8       55.03       61.92      2.81 o 
   8  14   8       19.81       17.16      3.09 o 
   0  15   8       22.15       18.71      2.86 o 
   1  15   8       30.64       30.37      2.31 o 
   2  15   8       23.50       16.29      2.08 o 
   3  15   8       24.73       20.43      2.17 o 
   4  15   8        1.86        0.28      1.90 o 
   5  15   8       16.44       12.49      2.22 o 
   6  15   8       24.43       23.18      2.77 o 
   7  15   8       22.43       30.08      2.40 o 
   8  15   8        0.93       -1.68      4.16 o 
   0  16   8        0.90        0.19      2.77 o 
   1  16   8       15.50       14.37      2.08 o 
   2  16   8       33.69       40.20      4.00 o 
   3  16   8       44.90       41.78      2.89 o 
   4  16   8       11.50       11.06      2.09 o 
   5  16   8       23.33       27.52      2.46 o 
   6  16   8        3.02        3.20      2.24 o 
   7  16   8       56.79       64.29      3.19 o 
   0  17   8       62.57       66.20      4.04 o 
   1  17   8        8.35        9.69      2.29 o 
   2  17   8       33.39       30.97      2.45 o 
   3  17   8       76.57       75.00      3.18 o 
   4  17   8       35.51       36.38      4.26 o 
   5  17   8       35.60       33.13      2.97 o 
   6  17   8       20.26       17.99      2.55 o 
   7  17   8       15.83       22.03      2.37 o 
   0  18   8        0.04       -2.72      2.72 o 
   1  18   8       12.06       11.08      2.18 o 
   2  18   8        6.22        7.17      3.24 o 
   3  18   8        3.69       -0.15      2.05 o 
   4  18   8       56.24       52.99      2.90 o 
   5  18   8       22.11       23.26      2.51 o 
   6  18   8        9.16        5.06      2.75 o 
   0  19   8       32.75       26.02      7.25 o 
   1  19   8       21.53       22.88      2.41 o 
   2  19   8       17.59       13.52      2.31 o 
   3  19   8        4.73        3.57      2.66 o 
   4  19   8       11.17        7.39      2.30 o 
   5  19   8        3.15       -2.07      2.47 o 
   0  20   8        8.52        8.55      4.25 o 
   1  20   8        0.22        2.18      2.22 o 
   2  20   8       38.91       45.19      2.90 o 
   3  20   8       10.95        6.61      2.34 o 
   4  20   8       43.14       45.23      3.21 o 
   0  21   8        0.49       -2.54      3.95 o 
   1  21   8       64.22       75.62      4.13 o 
   2  21   8       31.37       26.33      3.55 o 
   0   0   9      127.80      121.04      7.74 o 
   1   0   9       44.24       52.07      4.22 o 
   2   0   9       28.56       35.75      3.67 o 
   3   0   9      119.25      122.34      5.29 o 
   4   0   9        4.40        4.69      2.83 o 
   5   0   9        9.49        5.18      3.98 o 
   6   0   9        9.53       10.20      3.23 o 
   7   0   9       15.94       15.97      3.59 o 
   8   0   9        4.86       13.85      4.94 o 
   0   1   9       17.14       18.14      3.45 o 
   1   1   9       15.78       14.06      2.34 o 
   2   1   9       33.01       35.59      4.43 o 
   3   1   9        9.13        8.05      2.14 o 
   4   1   9       56.84       58.68      2.98 o 
   5   1   9        8.82       10.97      2.12 o 
   6   1   9       15.15       16.81      3.05 o 
   7   1   9       36.45       41.36      2.71 o 
   8   1   9       10.83       14.52      6.10 o 
   9   1   9       33.68       37.45      5.50 o 
   0   2   9      335.04      351.41      8.93 o 
   1   2   9      114.25      117.42      3.76 o 
   2   2   9       37.72       43.11      2.90 o 
   3   2   9      104.95       95.63      3.41 o 
   4   2   9       50.12       48.33      2.89 o 
   5   2   9        2.37        3.10      2.16 o 
   6   2   9       22.17       25.92      3.36 o 
   7   2   9       10.41       11.07      2.30 o 
   8   2   9       23.75       24.55      2.81 o 
   9   2   9       17.89       15.12      3.73 o 
   0   3   9       50.27       60.76      4.57 o 
   1   3   9       40.86       47.84      2.99 o 
   2   3   9       18.34       20.28      2.44 o 
   3   3   9        3.86        6.70      2.32 o 
   4   3   9       12.81       10.20      2.25 o 
   5   3   9       42.69       50.20      2.92 o 
   6   3   9        4.83        9.77      2.21 o 
   7   3   9       12.29       15.27      2.06 o 
   8   3   9       20.55       30.54      3.46 o 
   9   3   9        1.81       -2.02      3.47 o 
   0   4   9      128.32      132.12      5.52 o 
   1   4   9       27.47       30.46      2.70 o 
   2   4   9       88.89       98.52      3.52 o 
   3   4   9       11.99       10.12      2.22 o 
   4   4   9       37.39       38.69      2.74 o 
   5   4   9        8.57       12.22      2.72 o 
   6   4   9       40.54       46.81      4.75 o 
   7   4   9        9.81       13.40      1.97 o 
   8   4   9       20.60       23.42      2.57 o 
   9   4   9       46.82       47.40      5.68 o 
   0   5   9      297.37      292.24      9.57 o 
   1   5   9        7.72        7.83      2.26 o 
   2   5   9       24.88       33.68      3.48 o 
   3   5   9        3.11       -2.02      2.02 o 
   4   5   9       11.71       11.81      2.21 o 
   5   5   9       31.83       34.18      3.73 o 
   6   5   9       15.22       18.53      1.91 o 
   7   5   9        1.71        1.63      2.61 o 
   8   5   9        1.07        3.03      3.06 o 
   9   5   9        7.12        2.46      3.52 o 
   0   6   9       36.31       34.69      3.79 o 
   1   6   9       14.96       10.79      3.06 o 
   2   6   9      161.07      176.71      4.47 o 
   3   6   9       36.56       33.76      2.71 o 
   4   6   9       94.85      106.70      3.25 o 
   5   6   9        6.40        6.96      1.77 o 
   6   6   9       19.82       19.69      2.77 o 
   7   6   9        5.78        7.18      1.91 o 
   8   6   9        4.10        8.68      2.99 o 
   9   6   9       18.71       29.18      8.87 o 
   0   7   9      256.18      238.35      7.34 o 
   1   7   9       42.22       44.80      4.39 o 
   2   7   9       78.43       73.64      3.24 o 
   3   7   9      129.99      140.18      4.05 o 
   4   7   9        0.61       -0.31      1.84 o 
   5   7   9       44.01       51.19      2.48 o 
   6   7   9        2.08       -0.59      1.82 o 
   7   7   9        1.93       -0.31      1.81 o 
   8   7   9        7.93        9.49      2.95 o 
   9   7   9        4.32       -0.28      3.52 o 
   0   8   9       13.25        6.13      2.86 o 
   1   8   9        0.66       -1.23      2.24 o 
   2   8   9       25.02       27.78      2.51 o 
   3   8   9        6.03        3.09      1.97 o 
   4   8   9       19.55       21.90      2.11 o 
   5   8   9       65.31       69.10      4.82 o 
   6   8   9       24.00       22.45      2.13 o 
   7   8   9        1.80        2.96      3.27 o 
   8   8   9        2.13       -1.59      2.40 o 
   0   9   9       11.61       10.67      7.37 o 
   1   9   9       33.47       35.88      2.77 o 
   2   9   9       66.37       71.89      3.01 o 
   3   9   9       35.32       38.92      2.54 o 
   4   9   9        6.42        2.64      1.98 o 
   5   9   9        3.04        6.72      1.86 o 
   6   9   9       65.17       75.43      2.95 o 
   7   9   9       33.70       39.67      2.49 o 
   8   9   9       23.46       24.80      5.06 o 
   0  10   9       19.02        8.21      3.25 o 
   1  10   9       35.58       36.69      2.63 o 
   2  10   9       57.94       52.80      3.64 o 
   3  10   9        9.79        5.66      2.06 o 
   4  10   9        0.58       -0.21      2.17 o 
   5  10   9       92.35       93.05      3.47 o 
   6  10   9       55.70       58.92      2.75 o 
   7  10   9       19.63       21.54      2.64 o 
   8  10   9       24.37       30.44      3.95 o 
   0  11   9       55.41       47.48      7.08 o 
   1  11   9       44.22       50.34      2.86 o 
   2  11   9       31.15       31.21      2.56 o 
   3  11   9        4.35        1.62      2.05 o 
   4  11   9       16.71       20.39      2.14 o 
   5  11   9       49.66       50.68      2.79 o 
   6  11   9      112.94      126.52      3.38 o 
   7  11   9        8.36       11.03      2.23 o 
   8  11   9       81.39       97.98      8.13 o 
   0  12   9       40.86       34.46      3.42 o 
   1  12   9       20.18       17.93      2.32 o 
   2  12   9        9.56        5.91      2.13 o 
   3  12   9       16.16       12.51      2.31 o 
   4  12   9       10.37        5.86      2.23 o 
   5  12   9       12.59        5.93      2.03 o 
   6  12   9       11.98        9.38      2.22 o 
   7  12   9       11.77        9.53      3.39 o 
   0  13   9       15.90        8.94      3.06 o 
   1  13   9        3.73        0.35      1.97 o 
   2  13   9        7.57        6.34      2.16 o 
   3  13   9       74.04       84.08      3.38 o 
   4  13   9        9.22        5.10      2.23 o 
   5  13   9        8.97        7.79      2.12 o 
   6  13   9       36.84       37.72      3.36 o 
   7  13   9        2.60        3.37      2.52 o 
   0  14   9        5.00       -2.68      2.68 o 
   1  14   9       17.70       13.45      2.14 o 
   2  14   9       10.60        8.89      2.84 o 
   3  14   9       13.72       11.80      2.41 o 
   4  14   9       20.87       20.39      2.58 o 
   5  14   9       82.15       94.65      3.90 o 
   6  14   9       25.87       27.80      2.98 o 
   0  15   9        3.39        2.43      2.83 o 
   1  15   9       22.50       25.92      3.05 o 
   2  15   9        0.94        2.03      2.13 o 
   3  15   9       29.59       32.54      2.64 o 
   4  15   9       17.50       18.09      2.68 o 
   5  15   9       18.15       19.17      2.71 o 
   0  16   9       16.61        5.32      3.98 o 
   1  16   9       21.23       22.72      3.23 o 
   2  16   9        9.03        7.39      2.31 o 
   3  16   9       10.01       12.35      2.68 o 
   4  16   9       45.26       54.41      3.30 o 
   0  17   9        3.83        4.18      5.61 o 
   1  17   9       41.02       35.57      2.79 o 
   2  17   9       14.90       17.84      2.48 o 
   3  17   9        5.30       14.22      5.56 o 
   0  18   9       12.02       11.61      3.51 o 
   1  18   9       11.63        8.89      2.43 o 
   0   0  10       35.59       39.92      5.82 o 
   1   0  10        1.28        2.58      3.23 o 
   2   0  10      129.71      139.76      5.87 o 
   3   0  10        7.71        7.05      3.37 o 
   4   0  10        3.46        3.21      5.00 o 
   5   0  10       27.44       32.12      4.95 o 
   6   0  10       19.39       29.71      3.94 o 
   7   0  10        2.57        6.20      4.38 o 
   0   1  10       15.50       13.19      3.26 o 
   1   1  10      167.09      189.22      4.78 o 
   2   1  10       16.54       19.31      2.54 o 
   3   1  10        4.04        8.88      2.33 o 
   4   1  10        9.51        9.62      2.36 o 
   5   1  10        0.35        7.60      2.38 o 
   6   1  10       20.20       22.12      2.54 o 
   7   1  10       25.64       31.92      3.16 o 
   0   2  10        1.36        5.42      3.24 o 
   1   2  10        0.28       -0.74      2.16 o 
   2   2  10        0.86        5.12      2.28 o 
   3   2  10       20.27       26.62      3.24 o 
   4   2  10       15.69       20.34      2.58 o 
   5   2  10        5.12       10.82      2.44 o 
   6   2  10       25.52       34.67      2.82 o 
   7   2  10        8.83       14.36      2.49 o 
   0   3  10        5.43        5.59      3.16 o 
   1   3  10       38.41       41.83      3.07 o 
   2   3  10       31.72       40.42      2.96 o 
   3   3  10        0.93        4.21      2.30 o 
   4   3  10       25.61       29.26      2.81 o 
   5   3  10       29.47       33.41      2.87 o 
   6   3  10        2.77        8.19      2.44 o 
   7   3  10        0.84        7.28      2.39 o 
   0   4  10        0.07       -0.81      3.17 o 
   1   4  10       40.37       51.65      3.15 o 
   2   4  10       62.09       71.80      3.32 o 
   3   4  10       35.23       42.51      3.01 o 
   4   4  10       30.53       35.35      2.93 o 
   5   4  10        1.28        6.95      2.39 o 
   6   4  10        3.66        9.92      2.46 o 
   7   4  10       12.26       22.74      2.75 o 
   0   5  10        7.93        3.70      3.80 o 
   1   5  10       14.35       11.35      2.39 o 
   2   5  10       38.40       47.02      3.03 o 
   3   5  10       12.83       13.68      2.87 o 
   4   5  10       18.68       19.09      2.66 o 
   5   5  10       11.62       19.95      2.64 o 
   6   5  10        5.71       12.13      3.47 o 
   7   5  10        8.67       18.64      2.91 o 
   0   6  10        0.87        3.36      3.15 o 
   1   6  10       41.25       42.48      3.04 o 
   2   6  10       52.39       62.52      3.37 o 
   3   6  10        8.76        9.46      2.41 o 
   4   6  10        5.97        2.64      2.41 o 
   5   6  10       42.00       57.12      3.36 o 
   6   6  10       65.07       82.39      4.27 o 
   0   7  10        3.86        5.74      3.29 o 
   1   7  10        6.40        7.94      2.45 o 
   2   7  10        9.58        8.64      3.38 o 
   3   7  10        3.46        6.24      2.36 o 
   4   7  10       16.06       21.13      2.67 o 
   5   7  10       32.06       46.62      3.29 o 
   6   7  10       19.18       26.46      2.98 o 
   0   8  10        0.76       -1.21      3.32 o 
   1   8  10       25.41       28.15      3.18 o 
   2   8  10        1.62        2.11      2.36 o 
   3   8  10        5.98       10.56      2.53 o 
   4   8  10       12.66       16.54      2.75 o 
   5   8  10       24.20       26.37      3.52 o 
   6   8  10       30.13       38.06      3.68 o 
   0   9  10        5.37        7.68      3.59 o 
   1   9  10       12.81        9.55      3.12 o 
   2   9  10        6.01        5.21      2.41 o 
   3   9  10        3.12        2.32      2.33 o 
   4   9  10       38.54       46.67      4.12 o 
   5   9  10        5.18        8.98      3.27 o 
   0  10  10       63.71       62.80      5.06 o 
   1  10  10        7.53        9.22      2.50 o 
   2  10  10        3.83        1.65      2.59 o 
   3  10  10        1.34        2.16      3.39 o 
   4  10  10       26.86       28.47      4.33 o 
   5  10  10        1.80       -2.49      2.52 o 
   0  11  10       32.35       31.05      4.23 o 
   1  11  10       41.56       47.10      3.37 o 
   2  11  10        8.12        6.73      2.57 o 
   3  11  10       10.31        6.51      4.61 o 
   4  11  10       72.74       81.47      3.89 o 
   0  12  10        0.46       -0.03      7.55 o 
   1  12  10       15.29       11.77      2.71 o 
   2  12  10       10.44        8.68      4.27 o 
   3  12  10        3.35        4.27      3.03 o 
   0  13  10       33.15       34.31      4.38 o 
   1  13  10      114.68      127.38      4.46 o 
   2  13  10        7.52        5.12      3.16 o 
   0   0  11       23.09       38.21      6.25 o 
   1   0  11       11.30       22.95      7.72 o 
   2   0  11        0.65        4.20      3.54 o 
   0   1  11        5.86        0.85      3.43 o 
   1   1  11        9.96       10.11      2.62 o 
   2   1  11       48.70       64.66      3.61 o 
   0   2  11       20.23       26.02      4.12 o 
   1   2  11       15.71       22.56      2.88 o 
   2   2  11       12.08       15.43      2.73 o 
   0   3  11       20.84       30.66      4.36 o 
   1   3  11       25.10       33.36      3.11 o 
   2   3  11       18.43       33.25      4.48 o 
   0   4  11      135.62      166.27     10.63 o 
   1   4  11       41.71       65.80      4.58 o 
   2   4  11        9.33        8.52      9.35 o 
   0   5  11        1.73        6.36      4.80 o 
   1   5  11        2.24       12.39      2.74 o 
                                                 
